# Supplementary material for: Genome‐Wide CRISPR Screen Reveals PIK3CA Inhibition Enhances Lipid Nanoparticle‐Mediated siRNA Delivery
Source: Adv Sci (Weinh). 2025 Dec 7;13(11):e17617. doi: 10.1002/advs.202517617 (PMC12931213; doi:10.1002/advs.202517617)
Supplement: Supplementary file 2 — Supporting Information [file ADVS-13-e17617-s001.zip]

Archive with 2 entries (2 files):
- Gene_Rank-FAM-Low.csv
- Gene_Rank-FAM-High.csv
