# Supplementary material for: Genome‐Wide CRISPR Screen Reveals PIK3CA Inhibition Enhances Lipid Nanoparticle‐Mediated siRNA Delivery
Source: Adv Sci (Weinh). 2025 Dec 7;13(11):e17617. doi: 10.1002/advs.202517617 (PMC12931213; doi:10.1002/advs.202517617)
Supplement: Supplementary file 2 — Supporting Information [file ADVS-13-e17617-s001.zip › Gene_Rank-FAM-Low.csv]

GENE	sumZ	numObs	normZ	pval_synth	rank_synth	fdr_synth	pval_supp	rank_supp	fdr_supp
SFTPA2	-13.78	3	-4.95	0.00000037	1	0.00668	1	18046	1
GDF7	-24.32	12	-4.39	0.0000056	2	0.0407	1	18045	1
FSTL1	-24.08	12	-4.35	0.00000677	3	0.0407	1	18044	1
CTNS	-18.84	9	-3.95	0.0000391	4	0.108	1	18043	1
CETN2	-21.73	12	-3.95	0.0000398	5	0.108	1	18042	1
FOXF1	-21.69	12	-3.94	0.000041	6	0.108	1	18041	1
PARP15	-21.65	12	-3.93	0.000042	7	0.108	1	18040	1
SNX31	-21.42	12	-3.89	0.0000496	8	0.112	1	18039	1
PTRHD1	-21.13	12	-3.84	0.0000608	9	0.122	1	18038	1
CCKAR	-20.93	12	-3.81	0.0000697	10	0.126	1	18037	1
CHMP1A	-14.69	6	-3.78	0.0000782	11	0.128	1	18036	1
ATF4	-20.49	12	-3.73	0.0000945	12	0.142	1	18035	1
FLG	-17.49	9	-3.68	0.000116	13	0.144	1	18034	1
B3GNT5	-20.16	12	-3.68	0.000119	14	0.144	1	18033	1
LYPLAL1	-20.13	12	-3.67	0.000121	15	0.144	1	18032	1
ZSCAN20	-20.05	12	-3.66	0.000128	16	0.144	1	18031	1
CCL1	-17.26	9	-3.64	0.000138	17	0.144	1	18030	1
TMPPE	-14.02	6	-3.62	0.000148	18	0.144	1	18029	1
RRP9	-15.05	7	-3.6	0.00016	19	0.144	1	18028	1
DPPA3	-19.66	12	-3.59	0.000165	20	0.144	1	18027	1
VPS29	-19.64	12	-3.59	0.000167	21	0.144	1	18026	1
UHRF1BP1L	-19.41	12	-3.55	0.000195	22	0.155	1	18025	1
DPYSL5	-19.37	12	-3.54	0.0002	23	0.155	1	18024	1
CELF1	-19.32	12	-3.53	0.000207	24	0.155	1	18023	1
SCLY	-18.92	12	-3.46	0.000268	25	0.187	1	18022	1
FBXO11	-18.91	12	-3.46	0.00027	26	0.187	1	18021	1
PHC1	-17.77	11	-3.4	0.000335	27	0.224	1	18020	1
SEC61A2	-18.46	12	-3.38	0.000359	28	0.231	1	18019	1
ZNF396	-18.35	12	-3.36	0.000384	29	0.233	1	18018	1
CLK1	-18.33	12	-3.36	0.000387	30	0.233	1	18017	1
CNIH3	-18.12	12	-3.33	0.000441	31	0.25	1	18016	1
OR2AE1	-18.04	12	-3.31	0.000465	32	0.25	1	18015	1
POMZP3	-9.01	3	-3.31	0.000469	33	0.25	1	18014	1
SLC39A7	-15.58	9	-3.3	0.00048	34	0.25	1	18013	1
TMEM106C	-17.97	12	-3.3	0.000485	35	0.25	1	18012	1
VPS35	-15.41	9	-3.27	0.000541	36	0.264	0.999	18011	1
WBSCR27	-17.74	12	-3.26	0.000558	37	0.264	0.999	18010	1
TFCP2L1	-17.74	12	-3.26	0.000559	38	0.264	0.999	18009	1
AGAP3	-17.7	12	-3.25	0.000572	39	0.264	0.999	18008	1
KLF14	-17.6	12	-3.24	0.000607	40	0.274	0.999	18007	1
GSS	-17.49	12	-3.22	0.000647	41	0.285	0.999	18006	1
MON1A	-15.87	10	-3.2	0.000689	42	0.296	0.999	18005	1
C10orf105	-17.18	12	-3.16	0.000781	43	0.3	0.999	18004	1
CD53	-17.18	12	-3.16	0.000782	44	0.3	0.999	18003	1
TP53	-17.14	12	-3.16	0.000801	45	0.3	0.999	18002	1
IL2RA	-16.37	11	-3.15	0.00082	46	0.3	0.999	18001	1
SALL4	-17.05	12	-3.14	0.00084	47	0.3	0.999	18000	1
PYGO2	-17.01	12	-3.13	0.000862	48	0.3	0.999	17999	1
KIAA1875	-16.97	12	-3.13	0.000881	49	0.3	0.999	17998	1
ING4	-16.97	12	-3.13	0.000882	50	0.3	0.999	17997	1
SCNN1B	-16.96	12	-3.12	0.00089	51	0.3	0.999	17996	1
TEX261	-16.92	12	-3.12	0.00091	52	0.3	0.999	17995	1
AP1M2	-14.65	9	-3.12	0.000914	53	0.3	0.999	17994	1
TFB2M	-13.81	8	-3.12	0.000916	54	0.3	0.999	17993	1
BLM	-14.64	9	-3.12	0.000917	55	0.3	0.999	17992	1
CD1A	-16.88	12	-3.11	0.00093	56	0.3	0.999	17991	1
STX7	-16.77	12	-3.09	0.000992	57	0.313	0.999	17990	1
MTF1	-16.69	12	-3.08	0.00104	58	0.313	0.999	17989	1
BZRAP1	-11.79	6	-3.08	0.00105	59	0.313	0.999	17988	1
HMGXB3	-14.43	9	-3.07	0.00106	60	0.313	0.999	17987	1
RARA	-15.21	10	-3.07	0.00106	61	0.313	0.999	17986	1
FOXD1	-16.63	12	-3.07	0.00108	62	0.313	0.999	17985	1
TMEM210	-16.57	12	-3.06	0.00111	63	0.318	0.999	17984	1
LIX1L	-16.49	12	-3.04	0.00117	64	0.329	0.999	17983	1
RIMS2	-16.43	12	-3.03	0.0012	65	0.333	0.999	17982	1
PIBF1	-14.98	10	-3.03	0.00122	66	0.333	0.999	17981	1
MFSD12	-16.37	12	-3.02	0.00125	67	0.333	0.999	17980	1
PSG4	-8.18	3	-3.02	0.00126	68	0.333	0.999	17979	1
DNAH11	-14.86	10	-3.01	0.00131	69	0.342	0.999	17978	1
ZNF589	-16.26	12	-3.01	0.00133	70	0.342	0.999	17977	1
LIFR	-16.22	12	-3	0.00136	71	0.345	0.999	17976	1
SECTM1	-16.16	12	-2.99	0.00141	72	0.346	0.999	17975	1
CEP350	-16.15	12	-2.99	0.00141	73	0.346	0.999	17974	1
ATOH8	-16.15	12	-2.99	0.00142	74	0.346	0.999	17973	1
ASTE1	-16.03	12	-2.97	0.00151	75	0.363	0.998	17972	1
NBPF4	-8	3	-2.96	0.00155	76	0.363	0.998	17971	1
NUPR1L	-15.96	12	-2.95	0.00157	77	0.363	0.998	17970	1
C1QL4	-13.82	9	-2.95	0.00157	78	0.363	0.998	17969	1
MYBPC3	-15.93	12	-2.95	0.0016	79	0.366	0.998	17968	1
SOCS1	-15.87	12	-2.94	0.00165	80	0.372	0.998	17967	1
STH	-15.84	12	-2.93	0.00168	81	0.373	0.998	17966	1
PF4V1	-15.81	12	-2.93	0.00171	82	0.373	0.998	17965	1
SPP2	-14.43	10	-2.93	0.00172	83	0.373	0.998	17964	1
SLC33A1	-15.76	12	-2.92	0.00176	84	0.378	0.998	17963	1
UPK3A	-14.34	10	-2.91	0.0018	85	0.383	0.998	17962	1
CEBPA	-13.58	9	-2.91	0.00184	86	0.384	0.998	17961	1
JOSD1	-15.66	12	-2.9	0.00186	87	0.384	0.998	17960	1
SLC39A6	-15.64	12	-2.9	0.00187	88	0.384	0.998	17959	1
GPR123	-15.6	12	-2.89	0.00192	89	0.389	0.998	17958	1
AGPAT9	-15.54	12	-2.88	0.00198	90	0.392	0.998	17957	1
ATF6	-14.86	11	-2.88	0.00201	91	0.392	0.998	17956	1
AZI1	-15.48	12	-2.87	0.00205	92	0.392	0.998	17955	1
BPIFB3	-15.47	12	-2.87	0.00206	93	0.392	0.998	17954	1
CNPY2	-15.47	12	-2.87	0.00206	94	0.392	0.998	17953	1
CITED1	-15.46	12	-2.87	0.00208	95	0.392	0.998	17952	1
PRKCG	-15.45	12	-2.87	0.00208	96	0.392	0.998	17951	1
GALNT4	-15.4	12	-2.86	0.00214	97	0.398	0.998	17950	1
CXCL3	-7.68	3	-2.85	0.00219	98	0.398	0.998	17949	1
AIMP1	-15.35	12	-2.85	0.0022	99	0.398	0.998	17948	1
SNX16	-15.32	12	-2.84	0.00223	100	0.398	0.998	17947	1
ERLEC1	-15.31	12	-2.84	0.00225	101	0.398	0.998	17946	1
C16orf45	-13.97	10	-2.84	0.00225	102	0.398	0.998	17945	1
LTBP2	-15.28	12	-2.84	0.00229	103	0.399	0.998	17944	1
CPSF3L	-9.86	5	-2.83	0.0023	104	0.399	0.998	17943	1
TMEM19	-15.23	12	-2.83	0.00235	105	0.404	0.998	17942	1
SERPINE2	-15.14	12	-2.81	0.00246	106	0.417	0.998	17941	1
IGF2BP1	-13.81	10	-2.81	0.00247	107	0.417	0.998	17940	1
LYPLA1	-15.08	12	-2.8	0.00254	108	0.425	0.997	17939	1
KRT39	-14.94	12	-2.78	0.00274	109	0.45	0.997	17938	1
ARHGAP29	-13.61	10	-2.77	0.00279	110	0.45	0.997	17937	1
ZNF530	-14.91	12	-2.77	0.00279	111	0.45	0.997	17936	1
TBATA	-14.9	12	-2.77	0.00279	112	0.45	0.997	17935	1
CCDC163P	-14.83	12	-2.76	0.0029	113	0.463	0.997	17934	1
LEMD2	-11.28	7	-2.75	0.003	114	0.469	0.997	17933	1
GLI2	-14.76	12	-2.75	0.00302	115	0.469	0.997	17932	1
POU2F1	-14.76	12	-2.75	0.00302	116	0.469	0.997	17931	1
RNF7	-14.07	11	-2.73	0.00312	117	0.481	0.997	17930	1
VEZT	-13.36	10	-2.73	0.00321	118	0.491	0.997	17929	1
SELK	-12.65	9	-2.72	0.00326	119	0.494	0.997	17928	1
PAGR1	-14.58	12	-2.71	0.00331	120	0.498	0.997	17927	1
CHRM5	-13.29	10	-2.71	0.00334	121	0.498	0.997	17926	1
UNC5D	-14.44	12	-2.69	0.00355	122	0.518	0.996	17925	1
TRIM64B	-7.22	3	-2.69	0.00356	123	0.518	0.996	17924	1
NEIL1	-12.48	9	-2.69	0.0036	124	0.518	0.996	17923	1
RAB6B	-14.4	12	-2.68	0.00363	125	0.518	0.996	17922	1
MAP3K13	-14.39	12	-2.68	0.00365	126	0.518	0.996	17921	1
ZNF383	-14.38	12	-2.68	0.00367	127	0.518	0.996	17920	1
MPPED1	-12.45	9	-2.68	0.00368	128	0.518	0.996	17919	1
MZF1	-12.44	9	-2.68	0.0037	129	0.518	0.996	17918	1
TRMT11	-14.33	12	-2.67	0.00376	130	0.518	0.996	17917	1
SRRD	-12.41	9	-2.67	0.00376	131	0.518	0.996	17916	1
OR52I2	-10.12	6	-2.67	0.0038	132	0.519	0.996	17915	1
TCTN3	-13.69	11	-2.67	0.00383	133	0.52	0.996	17914	1
DSCR4	-14.27	12	-2.66	0.00387	134	0.522	0.996	17913	1
C15orf43	-14.22	12	-2.65	0.00399	135	0.533	0.996	17912	1
SASH1	-14.17	12	-2.64	0.00409	136	0.54	0.996	17911	1
RNASET2	-14.16	12	-2.64	0.0041	137	0.54	0.996	17910	1
KCTD13	-14.15	12	-2.64	0.00413	138	0.54	0.996	17909	1
HAPLN3	-14.1	12	-2.63	0.00423	139	0.548	0.996	17908	1
PRRG1	-14.07	12	-2.63	0.00428	140	0.548	0.996	17907	1
TLL1	-14.07	12	-2.63	0.0043	141	0.548	0.996	17906	1
SERTAD3	-14.04	12	-2.62	0.00435	142	0.548	0.996	17905	1
DHRS13	-14.04	12	-2.62	0.00436	143	0.548	0.996	17904	1
ADAM12	-14.02	12	-2.62	0.0044	144	0.548	0.996	17903	1
ZNF703	-13.95	12	-2.61	0.00456	145	0.548	0.995	17902	1
OR8D2	-13.35	11	-2.61	0.00457	146	0.548	0.995	17901	1
CHCHD1	-13.93	12	-2.6	0.00461	147	0.548	0.995	17900	1
RASA3	-13.92	12	-2.6	0.00462	148	0.548	0.995	17899	1
ZNF467	-13.92	12	-2.6	0.00463	149	0.548	0.995	17898	1
DNAJC28	-13.92	12	-2.6	0.00464	150	0.548	0.995	17897	1
SPA17	-13.9	12	-2.6	0.00467	151	0.548	0.995	17896	1
SH2D3C	-13.9	12	-2.6	0.00467	152	0.548	0.995	17895	1
SLC2A9	-13.88	12	-2.6	0.00472	153	0.548	0.995	17894	1
PEX14	-13.88	12	-2.59	0.00474	154	0.548	0.995	17893	1
CGRRF1	-13.86	12	-2.59	0.00477	155	0.548	0.995	17892	1
TNNT2	-13.85	12	-2.59	0.0048	156	0.548	0.995	17891	1
SLC5A6	-13.85	12	-2.59	0.0048	157	0.548	0.995	17890	1
PRDM5	-13.84	12	-2.59	0.00483	158	0.548	0.995	17889	1
ATF5	-13.83	12	-2.59	0.00484	159	0.548	0.995	17888	1
CST4	-11.97	9	-2.59	0.00486	160	0.548	0.995	17887	1
NDUFAF4	-13.79	12	-2.58	0.00494	161	0.554	0.995	17886	1
PEG3	-13.77	12	-2.58	0.00499	162	0.556	0.995	17885	1
PODN	-13.73	12	-2.57	0.0051	163	0.56	0.995	17884	1
TMEM244	-13.73	12	-2.57	0.0051	164	0.56	0.995	17883	1
RPP25	-12.53	10	-2.57	0.00512	165	0.56	0.995	17882	1
SHD	-13.66	12	-2.56	0.00527	166	0.569	0.995	17881	1
SMIM11	-11.83	9	-2.56	0.00527	167	0.569	0.995	17880	1
DLG4	-11.78	9	-2.55	0.00541	168	0.576	0.995	17879	1
FIZ1	-13.59	12	-2.55	0.00545	169	0.576	0.995	17878	1
AQP9	-13.59	12	-2.55	0.00546	170	0.576	0.995	17877	1
CLDN19	-13.58	12	-2.54	0.00548	171	0.576	0.995	17876	1
PPP2R5D	-13.58	12	-2.54	0.00549	172	0.576	0.995	17875	1
AQP11	-13.57	12	-2.54	0.00552	173	0.576	0.994	17874	1
ARFGEF2	-13.52	12	-2.53	0.00565	174	0.586	0.994	17873	1
FOXO6	-13.48	12	-2.53	0.00577	175	0.594	0.994	17872	1
HBZ	-13.47	12	-2.52	0.00579	176	0.594	0.994	17871	1
RTN4	-13.44	12	-2.52	0.00586	177	0.595	0.994	17870	1
SNAP47	-13.44	12	-2.52	0.00586	178	0.595	0.994	17869	1
QSOX2	-13.43	12	-2.52	0.00591	179	0.595	0.994	17868	1
SMIM20	-13.42	12	-2.52	0.00594	180	0.595	0.994	17867	1
CA7	-11.61	9	-2.51	0.00598	181	0.596	0.994	17866	1
MYH9	-11.59	9	-2.51	0.00605	182	0.599	0.994	17865	1
TPD52L1	-13.36	12	-2.51	0.00611	183	0.6	0.994	17864	1
MRI1	-13.36	12	-2.51	0.00612	184	0.6	0.994	17863	1
CELSR2	-11.54	9	-2.5	0.0062	185	0.603	0.994	17862	1
TCEAL8	-13.31	12	-2.5	0.00625	186	0.603	0.994	17861	1
ITM2C	-13.28	12	-2.49	0.00634	187	0.603	0.994	17860	1
COL7A1	-13.28	12	-2.49	0.00636	188	0.603	0.994	17859	1
TMEM194B	-13.26	12	-2.49	0.0064	189	0.603	0.994	17858	1
BRD2	-10.12	7	-2.49	0.00643	190	0.603	0.994	17857	1
CYP17A1	-13.25	12	-2.49	0.00644	191	0.603	0.994	17856	1
APCDD1	-13.25	12	-2.49	0.00645	192	0.603	0.994	17855	1
MED20	-10.81	8	-2.49	0.00647	193	0.603	0.994	17854	1
FAIM2	-11.47	9	-2.49	0.00648	194	0.603	0.994	17853	1
CXCR3	-13.17	12	-2.47	0.00669	195	0.617	0.993	17852	1
ERC1	-13.16	12	-2.47	0.00674	196	0.617	0.993	17851	1
OR1A1	-13.15	12	-2.47	0.00677	197	0.617	0.993	17850	1
CRISP3	-13.13	12	-2.47	0.00683	198	0.617	0.993	17849	1
CYGB	-13.12	12	-2.46	0.00686	199	0.617	0.993	17848	1
SFN	-13.09	12	-2.46	0.00695	200	0.617	0.993	17847	1
YY2	-13.09	12	-2.46	0.00696	201	0.617	0.993	17846	1
ZNF566	-13.09	12	-2.46	0.00697	202	0.617	0.993	17845	1
TMCO4	-13.08	12	-2.46	0.00699	203	0.617	0.993	17844	1
MKS1	-13.07	12	-2.46	0.00701	204	0.617	0.993	17843	1
PDGFA	-11.93	10	-2.46	0.00703	205	0.617	0.993	17842	1
SFXN4	-13.06	12	-2.45	0.00705	206	0.617	0.993	17841	1
MEX3B	-13.06	12	-2.45	0.00708	207	0.617	0.993	17840	1
TERF1	-13.02	12	-2.45	0.00719	208	0.622	0.993	17839	1
PCDHB15	-13	12	-2.44	0.00726	209	0.622	0.993	17838	1
CRYBB2	-13	12	-2.44	0.00728	210	0.622	0.993	17837	1
NAT14	-12.99	12	-2.44	0.00729	211	0.622	0.993	17836	1
GPRC5A	-12.98	12	-2.44	0.00733	212	0.622	0.993	17835	1
DMRTB1	-12.98	12	-2.44	0.00734	213	0.622	0.993	17834	1
ANKRD13C	-12.96	12	-2.44	0.0074	214	0.624	0.993	17833	1
MAP1LC3B	-6.48	3	-2.44	0.00743	215	0.624	0.993	17832	1
SREK1	-11.81	10	-2.43	0.00749	216	0.626	0.993	17831	1
PCDHB6	-12.9	12	-2.43	0.00763	217	0.634	0.992	17830	1
SIX3	-12.89	12	-2.42	0.00766	218	0.634	0.992	17829	1
CXorf66	-12.85	12	-2.42	0.00781	219	0.637	0.992	17828	1
TCERG1L	-12.85	12	-2.42	0.00782	220	0.637	0.992	17827	1
TRIM62	-12.84	12	-2.42	0.00783	221	0.637	0.992	17826	1
CCDC102A	-12.84	12	-2.42	0.00784	222	0.637	0.992	17825	1
SLC10A4	-12.82	12	-2.41	0.0079	223	0.639	0.992	17824	1
DNAJB1	-12.81	12	-2.41	0.00794	224	0.639	0.992	17823	1
CSF2	-12.79	12	-2.41	0.00804	225	0.639	0.992	17822	1
CYB5RL	-12.78	12	-2.41	0.00809	226	0.639	0.992	17821	1
GALK1	-12.77	12	-2.4	0.0081	227	0.639	0.992	17820	1
PALM	-12.76	12	-2.4	0.00813	228	0.639	0.992	17819	1
EMR1	-12.76	12	-2.4	0.00815	229	0.639	0.992	17818	1
FHL3	-12.76	12	-2.4	0.00816	230	0.639	0.992	17817	1
OLIG2	-11.04	9	-2.4	0.00818	231	0.639	0.992	17816	1
MANEAL	-12.72	12	-2.4	0.0083	232	0.646	0.992	17815	1
ROPN1L	-10.98	9	-2.39	0.00847	233	0.653	0.992	17814	1
NFIB	-12.67	12	-2.39	0.0085	234	0.653	0.991	17813	1
GLUD1	-12.67	12	-2.39	0.00851	235	0.653	0.991	17812	1
HCN4	-12.65	12	-2.38	0.00856	236	0.653	0.991	17811	1
RTP1	-12.63	12	-2.38	0.00864	237	0.653	0.991	17810	1
UNC13C	-12.62	12	-2.38	0.00868	238	0.653	0.991	17809	1
C8orf47	-12.62	12	-2.38	0.00869	239	0.653	0.991	17808	1
LTB4R	-10.93	9	-2.38	0.00871	240	0.653	0.991	17807	1
ARL13A	-12.61	12	-2.38	0.00873	241	0.653	0.991	17806	1
PER2	-9.61	7	-2.37	0.00886	242	0.657	0.991	17805	1
AP4S1	-12.56	12	-2.37	0.00893	243	0.657	0.991	17804	1
OFD1	-12.56	12	-2.37	0.00895	244	0.657	0.991	17803	1
SLC17A4	-12.55	12	-2.37	0.00899	245	0.657	0.991	17802	1
OR1S2	-8.87	6	-2.37	0.00899	246	0.657	0.991	17801	1
FSTL3	-12.54	12	-2.36	0.00903	247	0.657	0.991	17800	1
AKAP9	-12.54	12	-2.36	0.00903	248	0.657	0.991	17799	1
HPCAL4	-12.53	12	-2.36	0.00907	249	0.657	0.991	17798	1
HTR2C	-12.52	12	-2.36	0.00911	250	0.657	0.991	17797	1
NFKBIB	-12.49	12	-2.36	0.00922	251	0.66	0.991	17796	1
GLCCI1	-12.49	12	-2.36	0.00924	252	0.66	0.991	17795	1
RWDD1	-12.47	12	-2.35	0.00933	253	0.66	0.991	17794	1
CNGB1	-12.45	12	-2.35	0.00941	254	0.66	0.991	17793	1
CCDC15	-12.43	12	-2.35	0.00948	255	0.66	0.991	17792	1
ZNF17	-12.43	12	-2.35	0.0095	256	0.66	0.991	17791	1
ARPC4	-12.43	12	-2.34	0.00952	257	0.66	0.99	17790	1
KTN1	-12.42	12	-2.34	0.00953	258	0.66	0.99	17789	1
MESP1	-12.37	12	-2.34	0.00974	259	0.66	0.99	17788	1
PDE10A	-12.37	12	-2.33	0.00979	260	0.66	0.99	17787	1
PDCD11	-11.28	10	-2.33	0.00984	261	0.66	0.99	17786	1
BPIFB4	-12.32	12	-2.33	0.00997	262	0.66	0.99	17785	1
PRDM13	-12.32	12	-2.33	0.00999	263	0.66	0.99	17784	1
C2orf73	-12.31	12	-2.33	0.01	264	0.66	0.99	17783	1
PLAA	-12.31	12	-2.33	0.01	265	0.66	0.99	17782	1
FABP6	-12.31	12	-2.32	0.01	266	0.66	0.99	17781	1
SNX21	-12.31	12	-2.32	0.01	267	0.66	0.99	17780	1
ENPP2	-12.31	12	-2.32	0.01	268	0.66	0.99	17779	1
KDM4E	-12.31	12	-2.32	0.0101	269	0.66	0.99	17778	1
C3orf52	-12.3	12	-2.32	0.0101	270	0.66	0.99	17777	1
PCDH10	-12.29	12	-2.32	0.0101	271	0.66	0.99	17776	1
TMEM64	-12.28	12	-2.32	0.0102	272	0.66	0.99	17775	1
PDCD6	-12.27	12	-2.32	0.0102	273	0.66	0.99	17774	1
CPN2	-10.63	9	-2.32	0.0102	274	0.66	0.99	17773	1
ZNF654	-12.26	12	-2.32	0.0103	275	0.66	0.99	17772	1
DKK3	-12.25	12	-2.31	0.0103	276	0.66	0.99	17771	1
WFDC13	-12.25	12	-2.31	0.0103	277	0.66	0.99	17770	1
TEX29	-12.25	12	-2.31	0.0103	278	0.66	0.99	17769	1
HYAL3	-12.24	12	-2.31	0.0104	279	0.66	0.99	17768	1
AGBL3	-12.24	12	-2.31	0.0104	280	0.66	0.99	17767	1
RABIF	-10.6	9	-2.31	0.0104	281	0.66	0.99	17766	1
TCF3	-12.23	12	-2.31	0.0104	282	0.66	0.99	17765	1
OSGEP	-6.11	3	-2.31	0.0105	283	0.66	0.99	17764	1
TGIF1	-12.21	12	-2.31	0.0105	284	0.66	0.989	17763	1
C5orf63	-12.21	12	-2.31	0.0105	285	0.66	0.989	17762	1
SAGE1	-12.2	12	-2.31	0.0106	286	0.66	0.989	17761	1
DNPEP	-12.19	12	-2.31	0.0106	287	0.66	0.989	17760	1
FAM19A5	-12.19	12	-2.3	0.0106	288	0.66	0.989	17759	1
CAMK2B	-10.56	9	-2.3	0.0106	289	0.66	0.989	17758	1
RAD21L1	-12.19	12	-2.3	0.0106	290	0.66	0.989	17757	1
SNW1	-9.29	7	-2.3	0.0107	291	0.66	0.989	17756	1
MKI67	-12.16	12	-2.3	0.0108	292	0.66	0.989	17755	1
SLC6A9	-12.15	12	-2.3	0.0108	293	0.66	0.989	17754	1
KCNN3	-12.15	12	-2.3	0.0108	294	0.66	0.989	17753	1
AHCYL1	-12.15	12	-2.3	0.0108	295	0.66	0.989	17752	1
CHMP2A	-7.83	5	-2.29	0.0109	296	0.66	0.989	17751	1
PAX2	-11.07	10	-2.29	0.0109	297	0.66	0.989	17750	1
MRPS25	-12.12	12	-2.29	0.0109	298	0.66	0.989	17749	1
COPG1	-10.49	9	-2.29	0.011	299	0.66	0.989	17748	1
CELA2A	-12.1	12	-2.29	0.011	300	0.66	0.989	17747	1
LAG3	-10.48	9	-2.29	0.0111	301	0.66	0.989	17746	1
PANX2	-12.09	12	-2.29	0.0111	302	0.66	0.989	17745	1
CRTAC1	-12.09	12	-2.29	0.0111	303	0.66	0.989	17744	1
DNAJB8	-10.47	9	-2.29	0.0111	304	0.66	0.989	17743	1
MAD2L1BP	-12.07	12	-2.28	0.0112	305	0.661	0.989	17742	1
DUXA	-12.07	12	-2.28	0.0112	306	0.661	0.989	17741	1
TMEM100	-12.05	12	-2.28	0.0113	307	0.665	0.989	17740	1
UBXN2A	-11.51	11	-2.27	0.0115	308	0.67	0.989	17739	1
SIM2	-12.01	12	-2.27	0.0115	309	0.67	0.989	17738	1
LSAMP	-12	12	-2.27	0.0116	310	0.67	0.988	17737	1
USP11	-12	12	-2.27	0.0116	311	0.67	0.988	17736	1
TUSC1	-11.99	12	-2.27	0.0116	312	0.67	0.988	17735	1
DAPP1	-10.38	9	-2.27	0.0116	313	0.67	0.988	17734	1
SPATA5L1	-7.73	5	-2.27	0.0117	314	0.67	0.988	17733	1
C9orf139	-11.97	12	-2.27	0.0117	315	0.672	0.988	17732	1
BIK	-11.96	12	-2.26	0.0118	316	0.672	0.988	17731	1
TOPORS	-10.35	9	-2.26	0.0118	317	0.673	0.988	17730	1
MAP10	-11.91	12	-2.26	0.012	318	0.682	0.988	17729	1
TSEN15	-11.9	12	-2.25	0.0121	319	0.685	0.988	17728	1
NINJ2	-10.28	9	-2.25	0.0122	320	0.688	0.988	17727	1
TLR3	-11.87	12	-2.25	0.0122	321	0.688	0.988	17726	1
C20orf195	-11.86	12	-2.25	0.0123	322	0.689	0.988	17725	1
TEX101	-11.84	12	-2.24	0.0124	323	0.692	0.988	17724	1
PIGC	-11.83	12	-2.24	0.0125	324	0.694	0.988	17723	1
RPA3	-9.64	8	-2.24	0.0126	325	0.697	0.987	17722	1
HIST3H3	-11.8	12	-2.24	0.0126	326	0.697	0.987	17721	1
RORA	-11.8	12	-2.24	0.0126	327	0.697	0.987	17720	1
DOPEY2	-11.78	12	-2.23	0.0127	328	0.698	0.987	17719	1
TEAD1	-10.76	10	-2.23	0.0127	329	0.698	0.987	17718	1
SPC24	-7.6	5	-2.23	0.0128	330	0.699	0.987	17717	1
CUL9	-11.77	12	-2.23	0.0128	331	0.699	0.987	17716	1
GLA	-11.76	12	-2.23	0.0129	332	0.7	0.987	17715	1
SS18L1	-11.74	12	-2.23	0.013	333	0.703	0.987	17714	1
MAF	-11.73	12	-2.23	0.013	334	0.704	0.987	17713	1
TMEM241	-11.71	12	-2.22	0.0131	335	0.707	0.987	17712	1
ZNF577	-11.21	11	-2.22	0.0132	336	0.707	0.987	17711	1
SMG6	-8.94	7	-2.22	0.0132	337	0.707	0.987	17710	1
GPR50	-11.68	12	-2.22	0.0133	338	0.708	0.987	17709	1
PSD	-11.18	11	-2.22	0.0133	339	0.708	0.987	17708	1
KRT36	-11.68	12	-2.22	0.0133	340	0.708	0.987	17707	1
MOV10L1	-11.64	12	-2.21	0.0135	341	0.715	0.986	17706	1
CDK5RAP2	-11.64	12	-2.21	0.0136	342	0.715	0.986	17705	1
USP13	-10.61	10	-2.21	0.0136	343	0.716	0.986	17704	1
B3GNTL1	-11.63	12	-2.21	0.0136	344	0.716	0.986	17703	1
MGST1	-11.61	12	-2.2	0.0137	345	0.719	0.986	17702	1
FGG	-11.1	11	-2.2	0.0139	346	0.723	0.986	17701	1
KATNAL1	-11.58	12	-2.2	0.0139	347	0.724	0.986	17700	1
MOCS2	-11.58	12	-2.2	0.014	348	0.724	0.986	17699	1
ZNF485	-11.55	12	-2.19	0.0141	349	0.728	0.986	17698	1
FAM195A	-11.55	12	-2.19	0.0141	350	0.728	0.986	17697	1
STRBP	-11.52	12	-2.19	0.0143	351	0.728	0.986	17696	1
NLK	-11.52	12	-2.19	0.0143	352	0.728	0.986	17695	1
COMMD3	-9.97	9	-2.19	0.0144	353	0.728	0.986	17694	1
EPM2AIP1	-11.51	12	-2.19	0.0144	354	0.728	0.986	17693	1
FIS1	-9.96	9	-2.19	0.0144	355	0.728	0.986	17692	1
EIF6	-11	11	-2.18	0.0145	356	0.728	0.986	17691	1
GSTCD	-11.48	12	-2.18	0.0146	357	0.728	0.985	17690	1
SLAMF6	-11.47	12	-2.18	0.0146	358	0.728	0.985	17689	1
SPAST	-10.98	11	-2.18	0.0146	359	0.728	0.985	17688	1
ATP6V0E2	-11.47	12	-2.18	0.0146	360	0.728	0.985	17687	1
ZNF837	-9.93	9	-2.18	0.0147	361	0.728	0.985	17686	1
LPAR2	-11.46	12	-2.18	0.0147	362	0.728	0.985	17685	1
ATP6V1G3	-11.46	12	-2.18	0.0147	363	0.728	0.985	17684	1
UCP3	-11.46	12	-2.18	0.0147	364	0.728	0.985	17683	1
LRFN5	-11.45	12	-2.18	0.0147	365	0.728	0.985	17682	1
DLX3	-11.43	12	-2.17	0.0148	366	0.732	0.985	17681	1
CHRNA3	-11.43	12	-2.17	0.0149	367	0.733	0.985	17680	1
RASL10A	-11.42	12	-2.17	0.0149	368	0.733	0.985	17679	1
FCRL4	-11.4	12	-2.17	0.015	369	0.733	0.985	17678	1
MAP1S	-9.88	9	-2.17	0.015	370	0.733	0.985	17677	1
NR2F6	-9.87	9	-2.17	0.0151	371	0.733	0.985	17676	1
TMEM192	-9.87	9	-2.17	0.0151	372	0.733	0.985	17675	1
SAMD7	-11.37	12	-2.16	0.0153	373	0.738	0.985	17674	1
C6orf57	-11.34	12	-2.16	0.0155	374	0.743	0.985	17673	1
ARNT	-11.34	12	-2.16	0.0155	375	0.743	0.985	17672	1
CPXM1	-11.33	12	-2.16	0.0155	376	0.743	0.984	17671	1
BTG3	-10.34	10	-2.16	0.0155	377	0.743	0.984	17670	1
HERC4	-11.32	12	-2.15	0.0156	378	0.743	0.984	17669	1
C19orf38	-9.8	9	-2.15	0.0156	379	0.743	0.984	17668	1
CCDC113	-11.31	12	-2.15	0.0157	380	0.743	0.984	17667	1
SLC4A4	-11.31	12	-2.15	0.0157	381	0.743	0.984	17666	1
ERBB2	-9.78	9	-2.15	0.0158	382	0.743	0.984	17665	1
RFX2	-11.29	12	-2.15	0.0158	383	0.743	0.984	17664	1
RGS11	-10.3	10	-2.15	0.0159	384	0.743	0.984	17663	1
PHKG1	-11.28	12	-2.15	0.0159	385	0.743	0.984	17662	1
LDB3	-10.29	10	-2.15	0.0159	386	0.743	0.984	17661	1
ZHX2	-9.76	9	-2.15	0.0159	387	0.743	0.984	17660	1
CAMK2D	-9.73	9	-2.14	0.0162	388	0.75	0.984	17659	1
MAPK8	-11.23	12	-2.14	0.0162	389	0.75	0.984	17658	1
ZNF570	-10.73	11	-2.14	0.0164	390	0.75	0.984	17657	1
PSG11	-5.6	3	-2.13	0.0164	391	0.75	0.984	17656	1
ZNF160	-11.2	12	-2.13	0.0164	392	0.75	0.984	17655	1
VAMP3	-11.19	12	-2.13	0.0165	393	0.75	0.983	17654	1
GATA2	-11.19	12	-2.13	0.0165	394	0.75	0.983	17653	1
PDZD3	-11.19	12	-2.13	0.0165	395	0.75	0.983	17652	1
RPS6KA6	-11.18	12	-2.13	0.0166	396	0.75	0.983	17651	1
DGCR2	-11.17	12	-2.13	0.0166	397	0.75	0.983	17650	1
ANP32D	-5.59	3	-2.13	0.0166	398	0.75	0.983	17649	1
CBX5	-11.16	12	-2.13	0.0167	399	0.75	0.983	17648	1
STEAP4	-9.67	9	-2.13	0.0167	400	0.75	0.983	17647	1
CTAGE1	-7.87	6	-2.12	0.0169	401	0.75	0.983	17646	1
SLC25A36	-11.12	12	-2.12	0.017	402	0.75	0.983	17645	1
NBN	-11.12	12	-2.12	0.017	403	0.75	0.983	17644	1
ASF1B	-10.64	11	-2.12	0.017	404	0.75	0.983	17643	1
ECM1	-11.11	12	-2.12	0.0171	405	0.75	0.983	17642	1
TNKS	-11.11	12	-2.12	0.0171	406	0.75	0.983	17641	1
CAMK2G	-11.11	12	-2.12	0.0171	407	0.75	0.983	17640	1
NCK1	-11.1	12	-2.12	0.0171	408	0.75	0.983	17639	1
C5orf30	-11.1	12	-2.12	0.0172	409	0.75	0.983	17638	1
SLC9A2	-11.09	12	-2.12	0.0172	410	0.75	0.983	17637	1
FZD5	-11.09	12	-2.11	0.0172	411	0.75	0.983	17636	1
TDRD9	-11.08	12	-2.11	0.0173	412	0.75	0.983	17635	1
UCHL3	-11.08	12	-2.11	0.0173	413	0.75	0.983	17634	1
OTUB2	-11.08	12	-2.11	0.0173	414	0.75	0.983	17633	1
EFCC1	-11.08	12	-2.11	0.0173	415	0.75	0.983	17632	1
SORL1	-11.06	12	-2.11	0.0174	416	0.75	0.983	17631	1
SRA1	-10.1	10	-2.11	0.0174	417	0.75	0.983	17630	1
KIAA0408	-11.05	12	-2.11	0.0175	418	0.75	0.983	17629	1
NUFIP2	-11.05	12	-2.11	0.0175	419	0.75	0.983	17628	1
BRD3	-11.05	12	-2.11	0.0175	420	0.75	0.982	17627	1
GGT5	-11.05	12	-2.11	0.0175	421	0.75	0.982	17626	1
ARHGAP36	-11.04	12	-2.11	0.0176	422	0.75	0.982	17625	1
FAM131B	-11.03	12	-2.11	0.0176	423	0.75	0.982	17624	1
SEH1L	-10.56	11	-2.11	0.0176	424	0.75	0.982	17623	1
ACADS	-11.02	12	-2.1	0.0177	425	0.75	0.982	17622	1
LRFN4	-11.02	12	-2.1	0.0177	426	0.75	0.982	17621	1
MMD	-11.01	12	-2.1	0.0178	427	0.75	0.982	17620	1
HIST1H2AE	-11.01	12	-2.1	0.0178	428	0.75	0.982	17619	1
ABHD2	-11.01	12	-2.1	0.0178	429	0.75	0.982	17618	1
SNX10	-11	12	-2.1	0.0179	430	0.75	0.982	17617	1
ZNF286A	-10.98	12	-2.1	0.018	431	0.755	0.982	17616	1
HECTD3	-9.48	9	-2.09	0.0183	432	0.76	0.982	17615	1
GNB2	-10.95	12	-2.09	0.0183	433	0.76	0.982	17614	1
OTUB1	-9.99	10	-2.09	0.0183	434	0.76	0.982	17613	1
CNFN	-10.93	12	-2.09	0.0184	435	0.76	0.982	17612	1
DCT	-10.93	12	-2.09	0.0184	436	0.76	0.982	17611	1
CST3	-10.93	12	-2.09	0.0184	437	0.76	0.982	17610	1
DSPP	-9.95	10	-2.08	0.0187	438	0.765	0.981	17609	1
OR2T10	-10.9	12	-2.08	0.0187	439	0.765	0.981	17608	1
TATDN2	-9.95	10	-2.08	0.0187	440	0.765	0.981	17607	1
DYRK1A	-10.89	12	-2.08	0.0187	441	0.765	0.981	17606	1
INHBB	-10.89	12	-2.08	0.0187	442	0.765	0.981	17605	1
GDPD4	-10.88	12	-2.08	0.0188	443	0.765	0.981	17604	1
CAPN2	-10.87	12	-2.08	0.0189	444	0.769	0.981	17603	1
LITAF	-10.85	12	-2.07	0.019	445	0.772	0.981	17602	1
TADA2A	-10.85	12	-2.07	0.0191	446	0.772	0.981	17601	1
C8orf46	-10.84	12	-2.07	0.0192	447	0.772	0.981	17600	1
FAM13B	-10.83	12	-2.07	0.0192	448	0.772	0.981	17599	1
DTX1	-9.37	9	-2.07	0.0193	449	0.772	0.981	17598	1
GIMAP4	-10.82	12	-2.07	0.0193	450	0.772	0.981	17597	1
TMEM150C	-10.81	12	-2.07	0.0194	451	0.773	0.981	17596	1
INTS7	-9.36	9	-2.07	0.0194	452	0.773	0.981	17595	1
DERL1	-10.8	12	-2.07	0.0195	453	0.774	0.981	17594	1
SRGAP3	-10.8	12	-2.06	0.0195	454	0.774	0.981	17593	1
GAREML	-10.78	12	-2.06	0.0196	455	0.775	0.98	17592	1
MRPL27	-10.32	11	-2.06	0.0196	456	0.775	0.98	17591	1
SLC2A4RG	-10.78	12	-2.06	0.0196	457	0.775	0.98	17590	1
PTPRC	-9.33	9	-2.06	0.0197	458	0.776	0.98	17589	1
ITGA5	-9.81	10	-2.06	0.0199	459	0.777	0.98	17588	1
NUDT22	-9.81	10	-2.06	0.0199	460	0.777	0.98	17587	1
MTX1	-10.75	12	-2.06	0.0199	461	0.777	0.98	17586	1
FAM195B	-10.74	12	-2.06	0.0199	462	0.777	0.98	17585	1
TWSG1	-10.74	12	-2.06	0.0199	463	0.777	0.98	17584	1
LILRB3	-5.37	3	-2.05	0.02	464	0.777	0.98	17583	1
GAS7	-9.8	10	-2.05	0.02	465	0.777	0.98	17582	1
TCP11	-9.27	9	-2.05	0.0202	466	0.781	0.98	17581	1
ITGB3BP	-7.57	6	-2.05	0.0202	467	0.781	0.98	17580	1
BEND7	-10.69	12	-2.05	0.0203	468	0.783	0.98	17579	1
SECISBP2	-10.69	12	-2.05	0.0203	469	0.783	0.98	17578	1
PAX9	-10.69	12	-2.05	0.0204	470	0.783	0.98	17577	1
DFNA5	-10.67	12	-2.04	0.0205	471	0.787	0.979	17576	1
DEFB130	-9.23	9	-2.04	0.0206	472	0.788	0.979	17575	1
TMPRSS3	-10.65	12	-2.04	0.0207	473	0.791	0.979	17574	1
APOB	-9.71	10	-2.04	0.0209	474	0.793	0.979	17573	1
S100P	-10.62	12	-2.03	0.0209	475	0.793	0.979	17572	1
SKOR2	-10.62	12	-2.03	0.021	476	0.793	0.979	17571	1
MSR1	-10.62	12	-2.03	0.021	477	0.793	0.979	17570	1
GPR160	-7.5	6	-2.03	0.021	478	0.793	0.979	17569	1
GSTA1	-7.5	6	-2.03	0.021	479	0.793	0.979	17568	1
GPR132	-10.57	12	-2.03	0.0214	480	0.799	0.979	17567	1
ANP32A	-8.63	8	-2.03	0.0214	481	0.799	0.979	17566	1
REPS2	-10.57	12	-2.03	0.0214	482	0.799	0.979	17565	1
ANKRA2	-10.57	12	-2.02	0.0214	483	0.799	0.979	17564	1
COL19A1	-10.56	12	-2.02	0.0215	484	0.799	0.978	17563	1
KCNS2	-10.55	12	-2.02	0.0216	485	0.799	0.978	17562	1
GLTSCR1	-10.54	12	-2.02	0.0216	486	0.799	0.978	17561	1
NTS	-10.53	12	-2.02	0.0217	487	0.799	0.978	17560	1
GNG2	-10.53	12	-2.02	0.0218	488	0.799	0.978	17559	1
TTC7B	-10.52	12	-2.02	0.0219	489	0.799	0.978	17558	1
PNPLA3	-10.52	12	-2.02	0.0219	490	0.799	0.978	17557	1
BMP7	-10.52	12	-2.02	0.0219	491	0.799	0.978	17556	1
CDH4	-10.51	12	-2.02	0.0219	492	0.799	0.978	17555	1
IFI35	-10.51	12	-2.01	0.022	493	0.799	0.978	17554	1
IMMP1L	-9.1	9	-2.01	0.022	494	0.799	0.978	17553	1
FAM210A	-9.1	9	-2.01	0.022	495	0.799	0.978	17552	1
LEF1	-10.5	12	-2.01	0.0221	496	0.799	0.978	17551	1
LRP1B	-10.5	12	-2.01	0.0221	497	0.799	0.978	17550	1
PGAP3	-10.49	12	-2.01	0.0221	498	0.799	0.978	17549	1
OR5M3	-10.49	12	-2.01	0.0221	499	0.799	0.978	17548	1
PCDHB8	-9.08	9	-2.01	0.0222	500	0.799	0.978	17547	1
MMP2	-10.48	12	-2.01	0.0222	501	0.799	0.978	17546	1
FLT1	-10.47	12	-2.01	0.0223	502	0.799	0.978	17545	1
TMED10	-7.4	6	-2.01	0.0223	503	0.799	0.978	17544	1
PHF8	-10.45	12	-2.01	0.0224	504	0.799	0.978	17543	1
MOB3A	-10.45	12	-2	0.0225	505	0.799	0.978	17542	1
H2BFM	-9.05	9	-2	0.0225	506	0.799	0.977	17541	1
PTCRA	-10.45	12	-2	0.0225	507	0.799	0.977	17540	1
VDR	-10.45	12	-2	0.0225	508	0.799	0.977	17539	1
SYT4	-10.44	12	-2	0.0226	509	0.799	0.977	17538	1
CDKN2A	-10.44	12	-2	0.0226	510	0.799	0.977	17537	1
ZNF326	-10.43	12	-2	0.0226	511	0.799	0.977	17536	1
SFTPD	-10.43	12	-2	0.0227	512	0.799	0.977	17535	1
XPA	-10.42	12	-2	0.0227	513	0.8	0.977	17534	1
AUH	-10.41	12	-2	0.0228	514	0.802	0.977	17533	1
ACTR8	-10.4	12	-2	0.0229	515	0.802	0.977	17532	1
HAS2	-10.4	12	-2	0.0229	516	0.802	0.977	17531	1
TRAF3IP3	-10.39	12	-2	0.023	517	0.802	0.977	17530	1
ANKRD36C	-10.39	12	-1.99	0.023	518	0.802	0.977	17529	1
GPHA2	-9.48	10	-1.99	0.0231	519	0.802	0.977	17528	1
GANAB	-10.37	12	-1.99	0.0232	520	0.804	0.977	17527	1
LZIC	-10.37	12	-1.99	0.0233	521	0.804	0.977	17526	1
TMEM246	-10.37	12	-1.99	0.0233	522	0.804	0.977	17525	1
GATC	-10.36	12	-1.99	0.0233	523	0.804	0.977	17524	1
MRPL20	-9.45	10	-1.99	0.0234	524	0.804	0.977	17523	1
UPB1	-10.35	12	-1.99	0.0235	525	0.804	0.977	17522	1
ARHGEF17	-9.44	10	-1.99	0.0235	526	0.804	0.976	17521	1
MTERFD3	-10.33	12	-1.99	0.0236	527	0.804	0.976	17520	1
GRM5	-10.33	12	-1.98	0.0236	528	0.804	0.976	17519	1
6-Mar	-9.89	11	-1.98	0.0236	529	0.804	0.976	17518	1
CIB4	-10.33	12	-1.98	0.0236	530	0.804	0.976	17517	1
REG3G	-8.94	9	-1.98	0.0236	531	0.804	0.976	17516	1
C1orf137	-10.32	12	-1.98	0.0237	532	0.804	0.976	17515	1
CAPZB	-9.42	10	-1.98	0.0238	533	0.804	0.976	17514	1
TMEM80	-10.31	12	-1.98	0.0238	534	0.804	0.976	17513	1
SUGP2	-10.31	12	-1.98	0.0238	535	0.804	0.976	17512	1
MMP9	-10.3	12	-1.98	0.0239	536	0.806	0.976	17511	1
SUGP1	-8.39	8	-1.98	0.0241	537	0.81	0.976	17510	1
RYR3	-10.26	12	-1.97	0.0243	538	0.815	0.976	17509	1
C5orf60	-10.25	12	-1.97	0.0244	539	0.817	0.976	17508	1
TRIP11	-10.24	12	-1.97	0.0245	540	0.818	0.976	17507	1
MAFG	-9.79	11	-1.97	0.0246	541	0.819	0.975	17506	1
WNT8B	-10.22	12	-1.96	0.0247	542	0.819	0.975	17505	1
GJB3	-10.21	12	-1.96	0.0248	543	0.819	0.975	17504	1
C1QTNF8	-9.31	10	-1.96	0.0249	544	0.819	0.975	17503	1
CAPZA3	-10.2	12	-1.96	0.0249	545	0.819	0.975	17502	1
NPM2	-10.2	12	-1.96	0.0249	546	0.819	0.975	17501	1
FOXO4	-10.2	12	-1.96	0.0249	547	0.819	0.975	17500	1
CABYR	-10.19	12	-1.96	0.025	548	0.819	0.975	17499	1
DECR2	-10.19	12	-1.96	0.025	549	0.819	0.975	17498	1
SLC35A1	-10.18	12	-1.96	0.0251	550	0.819	0.975	17497	1
DPP8	-10.18	12	-1.96	0.0251	551	0.819	0.975	17496	1
SLC35B1	-9.74	11	-1.96	0.0252	552	0.819	0.975	17495	1
FBXO40	-10.16	12	-1.96	0.0253	553	0.819	0.975	17494	1
IL17B	-8.3	8	-1.95	0.0253	554	0.819	0.975	17493	1
KCNJ13	-8.8	9	-1.95	0.0253	555	0.819	0.975	17492	1
STRIP1	-9.27	10	-1.95	0.0254	556	0.819	0.975	17491	1
NDRG4	-10.15	12	-1.95	0.0254	557	0.819	0.975	17490	1
SMOC1	-10.15	12	-1.95	0.0254	558	0.819	0.975	17489	1
ZNF775	-10.14	12	-1.95	0.0255	559	0.819	0.975	17488	1
DSTYK	-9.26	10	-1.95	0.0255	560	0.819	0.975	17487	1
SLC4A3	-10.14	12	-1.95	0.0255	561	0.819	0.975	17486	1
ZXDC	-10.14	12	-1.95	0.0255	562	0.819	0.974	17485	1
PNISR	-7.73	7	-1.95	0.0257	563	0.823	0.974	17484	1
OPRD1	-10.12	12	-1.95	0.0257	564	0.823	0.974	17483	1
OR4K5	-10.11	12	-1.95	0.0258	565	0.824	0.974	17482	1
CASP6	-10.1	12	-1.95	0.0259	566	0.824	0.974	17481	1
LIPK	-10.1	12	-1.94	0.0259	567	0.824	0.974	17480	1
TEKT2	-10.08	12	-1.94	0.0261	568	0.826	0.974	17479	1
ZNF749	-10.07	12	-1.94	0.0262	569	0.826	0.974	17478	1
ZFYVE16	-10.07	12	-1.94	0.0262	570	0.826	0.974	17477	1
TIGD2	-10.07	12	-1.94	0.0263	571	0.826	0.974	17476	1
CYP2R1	-10.06	12	-1.94	0.0263	572	0.826	0.974	17475	1
USMG5	-5.03	3	-1.94	0.0264	573	0.826	0.974	17474	1
MIP	-10.05	12	-1.94	0.0264	574	0.826	0.974	17473	1
OR52N4	-10.05	12	-1.94	0.0264	575	0.826	0.974	17472	1
CD209	-10.05	12	-1.94	0.0264	576	0.826	0.974	17471	1
HLA-B	-7.1	6	-1.93	0.0265	577	0.826	0.973	17470	1
GPR78	-8.2	8	-1.93	0.0265	578	0.826	0.973	17469	1
TM4SF1	-9.16	10	-1.93	0.0265	579	0.826	0.973	17468	1
GJB1	-10.04	12	-1.93	0.0266	580	0.826	0.973	17467	1
GNA11	-10.03	12	-1.93	0.0266	581	0.826	0.973	17466	1
ACSM2B	-10.03	12	-1.93	0.0266	582	0.826	0.973	17465	1
CAMK1	-10.01	12	-1.93	0.0268	583	0.831	0.973	17464	1
FAM212A	-8.66	9	-1.93	0.027	584	0.833	0.973	17463	1
PHF11	-9.99	12	-1.93	0.0271	585	0.833	0.973	17462	1
CCDC36	-9.99	12	-1.93	0.0271	586	0.833	0.973	17461	1
TANGO6	-8.65	9	-1.93	0.0271	587	0.833	0.973	17460	1
C10orf11	-9.97	12	-1.92	0.0273	588	0.835	0.973	17459	1
PLIN5	-9.97	12	-1.92	0.0273	589	0.835	0.973	17458	1
OR10D3	-9.97	12	-1.92	0.0273	590	0.835	0.973	17457	1
SBF1	-9.96	12	-1.92	0.0274	591	0.835	0.973	17456	1
NAPRT1	-9.96	12	-1.92	0.0274	592	0.835	0.973	17455	1
SLC35E3	-9.95	12	-1.92	0.0275	593	0.835	0.973	17454	1
CTBP1	-9.95	12	-1.92	0.0275	594	0.835	0.973	17453	1
ATRNL1	-9.94	12	-1.92	0.0276	595	0.836	0.972	17452	1
APOBEC3F	-9.94	12	-1.92	0.0277	596	0.836	0.972	17451	1
IGSF9	-9.93	12	-1.92	0.0277	597	0.836	0.972	17450	1
HSD11B2	-9.93	12	-1.92	0.0277	598	0.836	0.972	17449	1
SLC6A1	-9.93	12	-1.92	0.0277	599	0.836	0.972	17448	1
SCAF11	-9.92	12	-1.91	0.0278	600	0.836	0.972	17447	1
PFKFB3	-9.92	12	-1.91	0.0279	601	0.837	0.972	17446	1
ACER1	-9.91	12	-1.91	0.028	602	0.839	0.972	17445	1
CDKL3	-9.9	12	-1.91	0.0281	603	0.839	0.972	17444	1
SAMHD1	-8.57	9	-1.91	0.0281	604	0.839	0.972	17443	1
KY	-9.88	12	-1.91	0.0282	605	0.841	0.972	17442	1
KLHDC4	-9.88	12	-1.91	0.0283	606	0.841	0.972	17441	1
SLC22A31	-6.98	6	-1.91	0.0283	607	0.841	0.972	17440	1
FOXP1	-9.86	12	-1.9	0.0284	608	0.842	0.972	17439	1
TRIO	-9.86	12	-1.9	0.0284	609	0.842	0.972	17438	1
GPR25	-9.86	12	-1.9	0.0285	610	0.842	0.972	17437	1
IRAK2	-9.85	12	-1.9	0.0286	611	0.845	0.971	17436	1
DACT2	-9.83	12	-1.9	0.0289	612	0.848	0.971	17435	1
LYRM5	-4.91	3	-1.9	0.0289	613	0.848	0.971	17434	1
OVOL1	-9.82	12	-1.9	0.0289	614	0.848	0.971	17433	1
ARSF	-9.82	12	-1.9	0.0289	615	0.848	0.971	17432	1
VIP	-9.81	12	-1.9	0.029	616	0.848	0.971	17431	1
GCG	-8.49	9	-1.89	0.0291	617	0.848	0.971	17430	1
IL17REL	-9.39	11	-1.89	0.0291	618	0.848	0.971	17429	1
ACMSD	-8.95	10	-1.89	0.0291	619	0.848	0.971	17428	1
DCLRE1A	-9.8	12	-1.89	0.0292	620	0.85	0.971	17427	1
PRODH	-9.79	12	-1.89	0.0293	621	0.85	0.971	17426	1
CSNK1A1L	-9.79	12	-1.89	0.0293	622	0.85	0.971	17425	1
GFRA3	-9.78	12	-1.89	0.0294	623	0.851	0.971	17424	1
XKRX	-9.78	12	-1.89	0.0295	624	0.851	0.971	17423	1
WIPF2	-8.46	9	-1.89	0.0295	625	0.851	0.971	17422	1
MUC16	-9.77	12	-1.89	0.0295	626	0.851	0.97	17421	1
HIST1H4H	-8.45	9	-1.89	0.0296	627	0.851	0.97	17420	1
SOX11	-9.76	12	-1.89	0.0297	628	0.851	0.97	17419	1
UBAP1	-9.34	11	-1.89	0.0297	629	0.851	0.97	17418	1
MACF1	-9.75	12	-1.88	0.0297	630	0.851	0.97	17417	1
AHDC1	-9.74	12	-1.88	0.0298	631	0.851	0.97	17416	1
NEGR1	-9.74	12	-1.88	0.0299	632	0.851	0.97	17415	1
SLC9A9	-9.33	11	-1.88	0.0299	633	0.851	0.97	17414	1
CD2AP	-9.74	12	-1.88	0.0299	634	0.851	0.97	17413	1
RAP1GAP2	-9.73	12	-1.88	0.03	635	0.851	0.97	17412	1
KLHL18	-9.72	12	-1.88	0.0301	636	0.851	0.97	17411	1
PHLDB2	-9.71	12	-1.88	0.0303	637	0.851	0.97	17410	1
GPT	-9.7	12	-1.88	0.0303	638	0.851	0.97	17409	1
CBX1	-9.7	12	-1.88	0.0303	639	0.851	0.97	17408	1
RGP1	-8.86	10	-1.88	0.0303	640	0.851	0.97	17407	1
COLGALT1	-9.7	12	-1.88	0.0303	641	0.851	0.97	17406	1
EMP2	-9.69	12	-1.87	0.0304	642	0.851	0.97	17405	1
LACTBL1	-9.68	12	-1.87	0.0305	643	0.851	0.969	17404	1
HOXC8	-9.68	12	-1.87	0.0305	644	0.851	0.969	17403	1
EXOC8	-9.68	12	-1.87	0.0306	645	0.851	0.969	17402	1
S100A4	-8.38	9	-1.87	0.0306	646	0.851	0.969	17401	1
PCDHA9	-8.38	9	-1.87	0.0306	647	0.851	0.969	17400	1
TGFBR3L	-9.68	12	-1.87	0.0306	648	0.851	0.969	17399	1
SOD1	-7.39	7	-1.87	0.0307	649	0.851	0.969	17398	1
ETV3L	-9.67	12	-1.87	0.0307	650	0.851	0.969	17397	1
RINT1	-8.37	9	-1.87	0.0307	651	0.851	0.969	17396	1
PRR7	-8.37	9	-1.87	0.0308	652	0.851	0.969	17395	1
PHLPP2	-9.65	12	-1.87	0.031	653	0.854	0.969	17394	1
OR7G2	-8.35	9	-1.87	0.031	654	0.854	0.969	17393	1
GMPPA	-9.64	12	-1.87	0.031	655	0.854	0.969	17392	1
RBKS	-9.64	12	-1.87	0.0311	656	0.854	0.969	17391	1
SRP68	-9.63	12	-1.86	0.0312	657	0.856	0.969	17390	1
UTY	-9.63	12	-1.86	0.0312	658	0.856	0.969	17389	1
UFL1	-9.21	11	-1.86	0.0313	659	0.856	0.969	17388	1
MX2	-9.62	12	-1.86	0.0314	660	0.856	0.969	17387	1
BNIP2	-8.32	9	-1.86	0.0314	661	0.856	0.969	17386	1
NPC2	-9.61	12	-1.86	0.0314	662	0.856	0.969	17385	1
GPC1	-9.61	12	-1.86	0.0315	663	0.856	0.969	17384	1
BDKRB2	-8.32	9	-1.86	0.0315	664	0.856	0.969	17383	1
SCAND3	-9.6	12	-1.86	0.0315	665	0.856	0.968	17382	1
SLC43A1	-9.59	12	-1.86	0.0316	666	0.857	0.968	17381	1
BNC1	-9.57	12	-1.85	0.0319	667	0.862	0.968	17380	1
WFIKKN2	-9.57	12	-1.85	0.032	668	0.862	0.968	17379	1
LRRC10B	-9.57	12	-1.85	0.032	669	0.862	0.968	17378	1
OR1N2	-9.56	12	-1.85	0.0321	670	0.863	0.968	17377	1
SLC4A9	-9.56	12	-1.85	0.0321	671	0.863	0.968	17376	1
MPC2	-9.54	12	-1.85	0.0322	672	0.864	0.968	17375	1
PDGFRL	-9.54	12	-1.85	0.0323	673	0.864	0.968	17374	1
OTOGL	-4.77	3	-1.85	0.0323	674	0.864	0.968	17373	1
ZNF516	-9.52	12	-1.84	0.0326	675	0.864	0.967	17372	1
EGFL7	-9.52	12	-1.84	0.0326	676	0.864	0.967	17371	1
AMBN	-9.52	12	-1.84	0.0326	677	0.864	0.967	17370	1
FNDC7	-9.51	12	-1.84	0.0326	678	0.864	0.967	17369	1
RNF217	-9.51	12	-1.84	0.0326	679	0.864	0.967	17368	1
KIAA1211	-9.51	12	-1.84	0.0327	680	0.864	0.967	17367	1
OR51Q1	-9.51	12	-1.84	0.0327	681	0.864	0.967	17366	1
LEPROT	-7.76	8	-1.84	0.0327	682	0.864	0.967	17365	1
BHLHB9	-9.51	12	-1.84	0.0327	683	0.864	0.967	17364	1
SEC11C	-9.49	12	-1.84	0.0329	684	0.865	0.967	17363	1
STX1A	-9.49	12	-1.84	0.0329	685	0.865	0.967	17362	1
NKTR	-9.49	12	-1.84	0.0329	686	0.865	0.967	17361	1
EIF2B4	-9.08	11	-1.84	0.033	687	0.866	0.967	17360	1
NUP107	-9.47	12	-1.84	0.0332	688	0.867	0.967	17359	1
ALDH9A1	-9.46	12	-1.83	0.0333	689	0.867	0.967	17358	1
TENC1	-8.19	9	-1.83	0.0333	690	0.867	0.967	17357	1
DPM2	-8.63	10	-1.83	0.0333	691	0.867	0.967	17356	1
GK5	-9.45	12	-1.83	0.0335	692	0.867	0.967	17355	1
NDUFA13	-8.18	9	-1.83	0.0335	693	0.867	0.966	17354	1
ZNF592	-9.44	12	-1.83	0.0335	694	0.867	0.966	17353	1
TREM2	-9.44	12	-1.83	0.0335	695	0.867	0.966	17352	1
HDC	-9.44	12	-1.83	0.0336	696	0.867	0.966	17351	1
SNAPC5	-6.09	5	-1.83	0.0336	697	0.867	0.966	17350	1
GDF11	-9.43	12	-1.83	0.0336	698	0.867	0.966	17349	1
UCHL5	-9.43	12	-1.83	0.0337	699	0.867	0.966	17348	1
KIF13B	-9.43	12	-1.83	0.0337	700	0.867	0.966	17347	1
CAPRIN1	-8.17	9	-1.83	0.0337	701	0.867	0.966	17346	1
TLK1	-8.15	9	-1.83	0.0339	702	0.868	0.966	17345	1
FAM26F	-9.41	12	-1.83	0.0339	703	0.868	0.966	17344	1
SEMA4D	-9.41	12	-1.83	0.034	704	0.868	0.966	17343	1
SEMA6A	-9.4	12	-1.82	0.034	705	0.868	0.966	17342	1
CCDC106	-9.4	12	-1.82	0.034	706	0.868	0.966	17341	1
CST8	-9.4	12	-1.82	0.034	707	0.868	0.966	17340	1
SENP7	-9.4	12	-1.82	0.034	708	0.868	0.966	17339	1
TP53BP2	-9.39	12	-1.82	0.0342	709	0.87	0.966	17338	1
KCNQ4	-8.13	9	-1.82	0.0343	710	0.87	0.966	17337	1
ODF4	-9.38	12	-1.82	0.0343	711	0.87	0.966	17336	1
RBAK	-9.38	12	-1.82	0.0344	712	0.87	0.966	17335	1
SAE1	-8.11	9	-1.82	0.0345	713	0.87	0.966	17334	1
PTGR2	-9.36	12	-1.82	0.0346	714	0.87	0.965	17333	1
INSC	-9.36	12	-1.82	0.0346	715	0.87	0.965	17332	1
RP11-422N16.3	-9.36	12	-1.82	0.0346	716	0.87	0.965	17331	1
NTRK3	-9.36	12	-1.82	0.0346	717	0.87	0.965	17330	1
TSNARE1	-9.36	12	-1.82	0.0346	718	0.87	0.965	17329	1
CTBP2	-8.1	9	-1.82	0.0347	719	0.87	0.965	17328	1
ASAP1	-9.34	12	-1.81	0.0349	720	0.871	0.965	17327	1
SC5D	-9.34	12	-1.81	0.0349	721	0.871	0.965	17326	1
KIFC2	-9.33	12	-1.81	0.0349	722	0.871	0.965	17325	1
C1QTNF2	-9.33	12	-1.81	0.035	723	0.871	0.965	17324	1
CEND1	-9.33	12	-1.81	0.035	724	0.871	0.965	17323	1
TMEM199	-7.62	8	-1.81	0.035	725	0.871	0.965	17322	1
FGF6	-8.51	10	-1.81	0.035	726	0.871	0.965	17321	1
SH2D5	-9.31	12	-1.81	0.0353	727	0.872	0.965	17320	1
LRIT2	-9.31	12	-1.81	0.0353	728	0.872	0.965	17319	1
C5orf64	-9.3	12	-1.81	0.0354	729	0.872	0.965	17318	1
CADM4	-8.49	10	-1.81	0.0354	730	0.872	0.965	17317	1
RPS25	-8.04	9	-1.8	0.0356	731	0.872	0.964	17316	1
CTSK	-9.28	12	-1.8	0.0356	732	0.872	0.964	17315	1
ZIC3	-9.28	12	-1.8	0.0357	733	0.872	0.964	17314	1
AMHR2	-9.28	12	-1.8	0.0357	734	0.872	0.964	17313	1
ADI1	-9.27	12	-1.8	0.0357	735	0.872	0.964	17312	1
DYDC2	-9.27	12	-1.8	0.0359	736	0.872	0.964	17311	1
PTX4	-9.26	12	-1.8	0.0359	737	0.872	0.964	17310	1
OR13C8	-9.26	12	-1.8	0.0359	738	0.872	0.964	17309	1
RFXAP	-9.26	12	-1.8	0.0359	739	0.872	0.964	17308	1
STAB1	-8.01	9	-1.8	0.036	740	0.872	0.964	17307	1
STT3A	-8.01	9	-1.8	0.036	741	0.872	0.964	17306	1
TNFRSF1B	-9.25	12	-1.8	0.0361	742	0.872	0.964	17305	1
SH3YL1	-9.24	12	-1.8	0.0362	743	0.872	0.964	17304	1
LEPREL4	-8	9	-1.8	0.0362	744	0.872	0.964	17303	1
HHLA2	-9.24	12	-1.8	0.0362	745	0.872	0.964	17302	1
EVI5L	-8.43	10	-1.8	0.0363	746	0.872	0.964	17301	1
DCST1	-9.23	12	-1.8	0.0363	747	0.872	0.964	17300	1
ASTN1	-9.23	12	-1.79	0.0364	748	0.872	0.964	17299	1
ANKDD1B	-9.23	12	-1.79	0.0364	749	0.872	0.964	17298	1
STAU2	-9.22	12	-1.79	0.0364	750	0.872	0.964	17297	1
WFIKKN1	-9.22	12	-1.79	0.0365	751	0.872	0.964	17296	1
NKAIN2	-9.22	12	-1.79	0.0365	752	0.872	0.964	17295	1
BAK1	-8.42	10	-1.79	0.0365	753	0.872	0.964	17294	1
ATP1B3	-9.21	12	-1.79	0.0366	754	0.872	0.963	17293	1
MORC4	-8.82	11	-1.79	0.0366	755	0.872	0.963	17292	1
SRSF5	-9.21	12	-1.79	0.0366	756	0.872	0.963	17291	1
ITIH5	-9.2	12	-1.79	0.0367	757	0.872	0.963	17290	1
LARS	-7.97	9	-1.79	0.0368	758	0.872	0.963	17289	1
SPATA17	-9.2	12	-1.79	0.0368	759	0.872	0.963	17288	1
CEP68	-9.19	12	-1.79	0.0368	760	0.872	0.963	17287	1
SLC45A4	-7.96	9	-1.79	0.0369	761	0.872	0.963	17286	1
PDCD2L	-9.19	12	-1.79	0.0369	762	0.872	0.963	17285	1
ZNF575	-9.18	12	-1.79	0.037	763	0.872	0.963	17284	1
WISP3	-9.18	12	-1.79	0.037	764	0.872	0.963	17283	1
ZNF552	-8.79	11	-1.79	0.037	765	0.872	0.963	17282	1
MPHOSPH8	-7.95	9	-1.79	0.037	766	0.872	0.963	17281	1
FST	-6.49	6	-1.79	0.0371	767	0.872	0.963	17280	1
ERAP2	-8.78	11	-1.78	0.0372	768	0.873	0.963	17279	1
FA2H	-9.16	12	-1.78	0.0372	769	0.873	0.963	17278	1
APOC3	-9.16	12	-1.78	0.0373	770	0.873	0.963	17277	1
SHCBP1L	-9.15	12	-1.78	0.0374	771	0.875	0.963	17276	1
MBNL1	-9.15	12	-1.78	0.0375	772	0.875	0.962	17275	1
MARCO	-9.14	12	-1.78	0.0376	773	0.875	0.962	17274	1
KHK	-9.14	12	-1.78	0.0376	774	0.875	0.962	17273	1
PLA2G1B	-9.14	12	-1.78	0.0376	775	0.875	0.962	17272	1
SWT1	-9.14	12	-1.78	0.0376	776	0.875	0.962	17271	1
CCKBR	-9.13	12	-1.78	0.0377	777	0.876	0.962	17270	1
C21orf90	-9.13	12	-1.78	0.0378	778	0.876	0.962	17269	1
SSX5	-6.45	6	-1.78	0.0378	779	0.876	0.962	17268	1
TLR1	-9.12	12	-1.78	0.0379	780	0.876	0.962	17267	1
AGER	-9.12	12	-1.78	0.0379	781	0.876	0.962	17266	1
PKD2L2	-7.88	9	-1.77	0.0381	782	0.879	0.962	17265	1
AKAP13	-9.09	12	-1.77	0.0382	783	0.879	0.962	17264	1
BRD9	-9.09	12	-1.77	0.0382	784	0.879	0.962	17263	1
PEX6	-9.09	12	-1.77	0.0383	785	0.879	0.962	17262	1
DNTT	-9.09	12	-1.77	0.0383	786	0.879	0.962	17261	1
SCP2D1	-9.07	12	-1.77	0.0385	787	0.881	0.961	17260	1
CD9	-9.07	12	-1.77	0.0386	788	0.881	0.961	17259	1
CNKSR1	-7.86	9	-1.77	0.0386	789	0.881	0.961	17258	1
UPK3BL	-7.85	9	-1.77	0.0386	790	0.881	0.961	17257	1
TIMM10B	-9.06	12	-1.77	0.0387	791	0.881	0.961	17256	1
TBC1D2B	-7.84	9	-1.77	0.0388	792	0.881	0.961	17255	1
CTRB2	-9.06	12	-1.77	0.0388	793	0.881	0.961	17254	1
POU1F1	-9.05	12	-1.76	0.0389	794	0.881	0.961	17253	1
FOXA3	-9.04	12	-1.76	0.039	795	0.881	0.961	17252	1
RAPH1	-7.83	9	-1.76	0.039	796	0.881	0.961	17251	1
PPCDC	-9.04	12	-1.76	0.039	797	0.881	0.961	17250	1
H2BFWT	-9.04	12	-1.76	0.039	798	0.881	0.961	17249	1
OR5I1	-9.03	12	-1.76	0.0391	799	0.881	0.961	17248	1
PITX2	-9.03	12	-1.76	0.0391	800	0.881	0.961	17247	1
CHD9	-9.02	12	-1.76	0.0392	801	0.881	0.961	17246	1
PSMB9	-9.02	12	-1.76	0.0393	802	0.881	0.961	17245	1
CASP3	-9.02	12	-1.76	0.0393	803	0.881	0.961	17244	1
DNAJC13	-9.02	12	-1.76	0.0394	804	0.881	0.961	17243	1
HMCES	-9.01	12	-1.76	0.0395	805	0.881	0.961	17242	1
SLC5A11	-9.01	12	-1.76	0.0395	806	0.881	0.961	17241	1
C11orf45	-9	12	-1.76	0.0396	807	0.881	0.96	17240	1
LOXL2	-9	12	-1.76	0.0396	808	0.881	0.96	17239	1
TMEM259	-9	12	-1.76	0.0396	809	0.881	0.96	17238	1
MGMT	-9	12	-1.75	0.0396	810	0.881	0.96	17237	1
NFXL1	-8.99	12	-1.75	0.0398	811	0.881	0.96	17236	1
DBH	-8.99	12	-1.75	0.0398	812	0.881	0.96	17235	1
CTSG	-7.78	9	-1.75	0.0398	813	0.881	0.96	17234	1
TRPM1	-8.98	12	-1.75	0.0399	814	0.881	0.96	17233	1
ANKRD42	-8.98	12	-1.75	0.0399	815	0.881	0.96	17232	1
CP	-8.97	12	-1.75	0.04	816	0.881	0.96	17231	1
MYT1	-8.97	12	-1.75	0.04	817	0.881	0.96	17230	1
STK25	-8.59	11	-1.75	0.04	818	0.881	0.96	17229	1
COX11	-8.97	12	-1.75	0.04	819	0.881	0.96	17228	1
IPO11	-7.77	9	-1.75	0.0401	820	0.881	0.96	17227	1
SLC4A5	-8.96	12	-1.75	0.0401	821	0.882	0.96	17226	1
CXCL16	-8.95	12	-1.75	0.0403	822	0.885	0.96	17225	1
SIRT4	-8.95	12	-1.75	0.0404	823	0.885	0.96	17224	1
COMMD4	-8.94	12	-1.75	0.0405	824	0.885	0.96	17223	1
WDR38	-8.94	12	-1.74	0.0405	825	0.885	0.96	17222	1
CCNB1IP1	-7.74	9	-1.74	0.0405	826	0.885	0.959	17221	1
IGFL4	-8.94	12	-1.74	0.0406	827	0.885	0.959	17220	1
CSRNP3	-8.93	12	-1.74	0.0406	828	0.885	0.959	17219	1
SUV420H2	-8.93	12	-1.74	0.0407	829	0.886	0.959	17218	1
AKIRIN1	-8.92	12	-1.74	0.0408	830	0.886	0.959	17217	1
RPRD2	-8.91	12	-1.74	0.0409	831	0.887	0.959	17216	1
R3HCC1	-8.91	12	-1.74	0.0409	832	0.887	0.959	17215	1
NELFB	-4.45	3	-1.74	0.041	833	0.887	0.959	17214	1
CREBBP	-7.71	9	-1.74	0.0411	834	0.888	0.959	17213	1
XPNPEP3	-8.9	12	-1.74	0.0411	835	0.888	0.959	17212	1
EN2	-8.9	12	-1.74	0.0411	836	0.888	0.959	17211	1
TBL1Y	-8.89	12	-1.74	0.0412	837	0.889	0.959	17210	1
PTPRU	-8.88	12	-1.74	0.0413	838	0.89	0.959	17209	1
NRDE2	-5.13	4	-1.74	0.0414	839	0.89	0.959	17208	1
ZSWIM7	-8.88	12	-1.73	0.0415	840	0.89	0.959	17207	1
TTLL4	-8.88	12	-1.73	0.0415	841	0.89	0.959	17206	1
PRDM9	-7.68	9	-1.73	0.0415	842	0.89	0.958	17205	1
RHOF	-8.1	10	-1.73	0.0416	843	0.89	0.958	17204	1
PRKACA	-8.86	12	-1.73	0.0417	844	0.893	0.958	17203	1
PIGF	-8.85	12	-1.73	0.0418	845	0.893	0.958	17202	1
OGN	-8.84	12	-1.73	0.042	846	0.893	0.958	17201	1
KLRD1	-8.84	12	-1.73	0.0421	847	0.893	0.958	17200	1
HNRNPH1	-6.75	7	-1.73	0.0421	848	0.893	0.958	17199	1
NFASC	-7.65	9	-1.73	0.0421	849	0.893	0.958	17198	1
MYLK	-8.46	11	-1.73	0.0421	850	0.893	0.958	17197	1
TCF7L1	-8.83	12	-1.73	0.0422	851	0.893	0.958	17196	1
TRMT2A	-7.21	8	-1.73	0.0422	852	0.893	0.958	17195	1
CPA5	-8.83	12	-1.73	0.0422	853	0.893	0.958	17194	1
RALGAPA2	-8.82	12	-1.72	0.0423	854	0.893	0.958	17193	1
FAM43A	-8.8	12	-1.72	0.0427	855	0.9	0.957	17192	1
TOR1AIP1	-8.79	12	-1.72	0.0427	856	0.901	0.957	17191	1
ACY1	-8.79	12	-1.72	0.0428	857	0.901	0.957	17190	1
TENM4	-8.78	12	-1.72	0.0429	858	0.902	0.957	17189	1
ZNF34	-8.4	11	-1.72	0.043	859	0.902	0.957	17188	1
ANKUB1	-8.78	12	-1.72	0.043	860	0.902	0.957	17187	1
HINT3	-8.76	12	-1.71	0.0432	861	0.905	0.957	17186	1
C9orf64	-8.76	12	-1.71	0.0433	862	0.906	0.957	17185	1
TAS2R38	-7.99	10	-1.71	0.0433	863	0.906	0.957	17184	1
BRAT1	-8.73	12	-1.71	0.0437	864	0.91	0.956	17183	1
TEAD3	-8.72	12	-1.71	0.0438	865	0.91	0.956	17182	1
ADGB	-8.72	12	-1.71	0.0439	866	0.91	0.956	17181	1
AVPI1	-8.72	12	-1.71	0.0439	867	0.91	0.956	17180	1
MKRN2	-8.72	12	-1.71	0.0439	868	0.91	0.956	17179	1
PIWIL1	-8.71	12	-1.71	0.044	869	0.91	0.956	17178	1
CDC42BPB	-8.71	12	-1.71	0.0441	870	0.91	0.956	17177	1
ELF2	-8.71	12	-1.71	0.0441	871	0.91	0.956	17176	1
SSNA1	-8.7	12	-1.7	0.0442	872	0.91	0.956	17175	1
MMGT1	-8.7	12	-1.7	0.0442	873	0.91	0.956	17174	1
REL	-8.7	12	-1.7	0.0442	874	0.91	0.956	17173	1
TGM2	-8.7	12	-1.7	0.0443	875	0.91	0.956	17172	1
LRRC19	-4.35	3	-1.7	0.0443	876	0.91	0.956	17171	1
CCK	-7.53	9	-1.7	0.0443	877	0.91	0.956	17170	1
ARPC2	-8.69	12	-1.7	0.0443	878	0.91	0.956	17169	1
TRAM1	-8.69	12	-1.7	0.0443	879	0.91	0.956	17168	1
C6orf58	-8.69	12	-1.7	0.0444	880	0.91	0.956	17167	1
MBOAT2	-8.68	12	-1.7	0.0445	881	0.912	0.955	17166	1
PPP1R14C	-8.68	12	-1.7	0.0446	882	0.912	0.955	17165	1
CLSTN2	-8.67	12	-1.7	0.0447	883	0.912	0.955	17164	1
UCHL1	-8.67	12	-1.7	0.0447	884	0.912	0.955	17163	1
RTN1	-8.67	12	-1.7	0.0448	885	0.913	0.955	17162	1
RFPL4B	-8.66	12	-1.7	0.0449	886	0.914	0.955	17161	1
GABRR1	-8.29	11	-1.7	0.0449	887	0.914	0.955	17160	1
9-Mar	-7.9	10	-1.7	0.045	888	0.915	0.955	17159	1
ZADH2	-8.63	12	-1.69	0.0453	889	0.92	0.955	17158	1
SLC20A2	-8.63	12	-1.69	0.0454	890	0.92	0.955	17157	1
SOD2	-7.46	9	-1.69	0.0456	891	0.923	0.954	17156	1
VEZF1	-8.24	11	-1.69	0.0457	892	0.923	0.954	17155	1
ANO5	-5.55	5	-1.69	0.0458	893	0.923	0.954	17154	1
SLC12A4	-8.6	12	-1.69	0.0458	894	0.923	0.954	17153	1
UBE2K	-8.6	12	-1.69	0.0458	895	0.923	0.954	17152	1
LYPD3	-7.45	9	-1.69	0.0458	896	0.923	0.954	17151	1
CUX1	-8.6	12	-1.69	0.0459	897	0.923	0.954	17150	1
MEX3A	-8.59	12	-1.69	0.046	898	0.923	0.954	17149	1
PIRT	-8.59	12	-1.68	0.046	899	0.923	0.954	17148	1
MNDA	-8.59	12	-1.68	0.046	900	0.923	0.954	17147	1
GLCE	-7.01	8	-1.68	0.0461	901	0.923	0.954	17146	1
CNTNAP2	-8.58	12	-1.68	0.0461	902	0.923	0.954	17145	1
ITGA10	-8.58	12	-1.68	0.0462	903	0.923	0.954	17144	1
HLTF	-8.57	12	-1.68	0.0464	904	0.926	0.954	17143	1
CYP1B1	-8.55	12	-1.68	0.0467	905	0.929	0.953	17142	1
GNPNAT1	-8.54	12	-1.68	0.0468	906	0.929	0.953	17141	1
CCNY	-8.54	12	-1.68	0.0469	907	0.929	0.953	17140	1
KCNE1	-8.54	12	-1.68	0.0469	908	0.929	0.953	17139	1
HTR1D	-8.54	12	-1.68	0.0469	909	0.929	0.953	17138	1
USP46	-8.53	12	-1.68	0.0469	910	0.929	0.953	17137	1
GJA10	-7.39	9	-1.67	0.047	911	0.929	0.953	17136	1
MLLT10	-7.39	9	-1.67	0.047	912	0.929	0.953	17135	1
CLEC2L	-8.53	12	-1.67	0.047	913	0.929	0.953	17134	1
CES2	-8.52	12	-1.67	0.0472	914	0.932	0.953	17133	1
MLEC	-8.51	12	-1.67	0.0474	915	0.934	0.953	17132	1
ARMC5	-7.36	9	-1.67	0.0475	916	0.934	0.952	17131	1
CERS6	-8.49	12	-1.67	0.0476	917	0.934	0.952	17130	1
DNMBP	-8.49	12	-1.67	0.0477	918	0.934	0.952	17129	1
POMT1	-8.49	12	-1.67	0.0477	919	0.934	0.952	17128	1
PSD3	-8.13	11	-1.67	0.0477	920	0.934	0.952	17127	1
C19orf43	-7.35	9	-1.67	0.0477	921	0.934	0.952	17126	1
BCKDHA	-6.93	8	-1.67	0.0477	922	0.934	0.952	17125	1
N4BP2	-8.49	12	-1.67	0.0478	923	0.934	0.952	17124	1
DOCK6	-8.12	11	-1.67	0.0478	924	0.934	0.952	17123	1
CTSO	-8.47	12	-1.66	0.048	925	0.935	0.952	17122	1
LHFPL3	-8.47	12	-1.66	0.048	926	0.935	0.952	17121	1
SLC25A1	-8.46	12	-1.66	0.0482	927	0.935	0.952	17120	1
MKRN3	-8.46	12	-1.66	0.0482	928	0.935	0.952	17119	1
POLR2J	-5.98	6	-1.66	0.0483	929	0.935	0.952	17118	1
KIAA0319	-5.98	6	-1.66	0.0483	930	0.935	0.952	17117	1
RNF187	-8.45	12	-1.66	0.0484	931	0.935	0.952	17116	1
MFAP2	-8.45	12	-1.66	0.0484	932	0.935	0.952	17115	1
AIM1L	-8.45	12	-1.66	0.0484	933	0.935	0.952	17114	1
HIGD1A	-5.97	6	-1.66	0.0485	934	0.935	0.952	17113	1
GAL3ST2	-8.44	12	-1.66	0.0485	935	0.935	0.951	17112	1
EIF1B	-7.7	10	-1.66	0.0486	936	0.935	0.951	17111	1
NCAN	-4.87	4	-1.66	0.0487	937	0.935	0.951	17110	1
CDK8	-7.3	9	-1.66	0.0487	938	0.935	0.951	17109	1
EGLN3	-8.43	12	-1.66	0.0488	939	0.935	0.951	17108	1
APOL4	-4.21	3	-1.66	0.0488	940	0.935	0.951	17107	1
MST1	-7.3	9	-1.66	0.0488	941	0.935	0.951	17106	1
AXIN1	-8.42	12	-1.66	0.0488	942	0.935	0.951	17105	1
HUS1B	-8.42	12	-1.66	0.0489	943	0.935	0.951	17104	1
ASH2L	-7.68	10	-1.65	0.049	944	0.935	0.951	17103	1
ELAC2	-7.68	10	-1.65	0.049	945	0.935	0.951	17102	1
AGPAT6	-8.41	12	-1.65	0.049	946	0.935	0.951	17101	1
WHSC1	-8.41	12	-1.65	0.0491	947	0.935	0.951	17100	1
SYNE3	-8.41	12	-1.65	0.0492	948	0.935	0.951	17099	1
PLA2G10	-8.41	12	-1.65	0.0492	949	0.935	0.951	17098	1
FAM184B	-8.4	12	-1.65	0.0493	950	0.936	0.951	17097	1
C10orf120	-8.39	12	-1.65	0.0494	951	0.936	0.951	17096	1
KCNN4	-8.39	12	-1.65	0.0494	952	0.936	0.951	17095	1
NEK3	-8.39	12	-1.65	0.0495	953	0.936	0.951	17094	1
KRTAP15-1	-7.25	9	-1.65	0.0497	954	0.937	0.95	17093	1
RRAGB	-8.38	12	-1.65	0.0497	955	0.937	0.95	17092	1
HDGFL1	-7.25	9	-1.65	0.0497	956	0.937	0.95	17091	1
MCU	-7.25	9	-1.65	0.0498	957	0.937	0.95	17090	1
CYP4F3	-7.25	9	-1.65	0.0498	958	0.937	0.95	17089	1
SEC23B	-7.25	9	-1.65	0.0498	959	0.937	0.95	17088	1
ZNRF4	-8.37	12	-1.65	0.0499	960	0.937	0.95	17087	1
VKORC1L1	-8.36	12	-1.65	0.0499	961	0.937	0.95	17086	1
4-Sep	-8.36	12	-1.64	0.05	962	0.938	0.95	17085	1
RASAL3	-8.35	12	-1.64	0.0502	963	0.941	0.95	17084	1
MARK1	-8.34	12	-1.64	0.0503	964	0.941	0.95	17083	1
OMD	-6.36	7	-1.64	0.0505	965	0.941	0.949	17082	1
HEYL	-7.6	10	-1.64	0.0505	966	0.941	0.949	17081	1
PPP1CC	-8.33	12	-1.64	0.0506	967	0.941	0.949	17080	1
ENO1	-7.97	11	-1.64	0.0507	968	0.941	0.949	17079	1
TRIP6	-8.32	12	-1.64	0.0507	969	0.941	0.949	17078	1
CCDC59	-8.32	12	-1.64	0.0507	970	0.941	0.949	17077	1
DSC2	-8.31	12	-1.64	0.0508	971	0.941	0.949	17076	1
OLFML2B	-5.88	6	-1.64	0.0508	972	0.941	0.949	17075	1
NCLN	-7.59	10	-1.64	0.0508	973	0.941	0.949	17074	1
SNAP23	-8.31	12	-1.64	0.0509	974	0.941	0.949	17073	1
FHIT	-8.31	12	-1.64	0.0509	975	0.941	0.949	17072	1
BAG2	-8.29	12	-1.63	0.0512	976	0.941	0.949	17071	1
NAT9	-8.29	12	-1.63	0.0513	977	0.941	0.949	17070	1
HFE	-8.29	12	-1.63	0.0513	978	0.941	0.949	17069	1
SHISA6	-8.29	12	-1.63	0.0513	979	0.941	0.949	17068	1
GATAD2A	-8.29	12	-1.63	0.0513	980	0.941	0.949	17067	1
CRB2	-8.28	12	-1.63	0.0514	981	0.941	0.949	17066	1
SERPINA4	-8.28	12	-1.63	0.0514	982	0.941	0.949	17065	1
TRAF7	-8.28	12	-1.63	0.0515	983	0.941	0.949	17064	1
TCEB3B	-7.55	10	-1.63	0.0515	984	0.941	0.949	17063	1
DNMT1	-7.92	11	-1.63	0.0516	985	0.941	0.948	17062	1
SOX5	-8.26	12	-1.63	0.0517	986	0.941	0.948	17061	1
PPP6R1	-7.15	9	-1.63	0.0518	987	0.941	0.948	17060	1
PXK	-8.25	12	-1.63	0.0519	988	0.941	0.948	17059	1
RANBP10	-8.25	12	-1.63	0.052	989	0.941	0.948	17058	1
HRNR	-7.53	10	-1.63	0.052	990	0.941	0.948	17057	1
PTPN3	-8.25	12	-1.63	0.052	991	0.941	0.948	17056	1
APBB2	-8.25	12	-1.63	0.052	992	0.941	0.948	17055	1
FAM47A	-8.25	12	-1.63	0.052	993	0.941	0.948	17054	1
EFNA5	-7.9	11	-1.63	0.052	994	0.941	0.948	17053	1
CCM2	-8.25	12	-1.63	0.052	995	0.941	0.948	17052	1
MRPL2	-7.53	10	-1.63	0.052	996	0.941	0.948	17051	1
OTOP2	-7.14	9	-1.62	0.0521	997	0.941	0.948	17050	1
IL10	-8.24	12	-1.62	0.0522	998	0.941	0.948	17049	1
UBE2D4	-7.13	9	-1.62	0.0522	999	0.941	0.948	17048	1
PACRGL	-8.23	12	-1.62	0.0523	1000	0.941	0.948	17047	1
AVIL	-7.12	9	-1.62	0.0525	1001	0.941	0.947	17046	1
HMGA1	-5.81	6	-1.62	0.0526	1002	0.941	0.947	17045	1
DAND5	-8.21	12	-1.62	0.0526	1003	0.941	0.947	17044	1
ARAF	-8.21	12	-1.62	0.0526	1004	0.941	0.947	17043	1
FAS	-8.21	12	-1.62	0.0527	1005	0.941	0.947	17042	1
RALBP1	-8.21	12	-1.62	0.0527	1006	0.941	0.947	17041	1
NCL	-7.86	11	-1.62	0.0528	1007	0.941	0.947	17040	1
C9orf89	-8.2	12	-1.62	0.0528	1008	0.941	0.947	17039	1
RGS18	-7.1	9	-1.62	0.0528	1009	0.941	0.947	17038	1
SLC4A1	-8.2	12	-1.62	0.0528	1010	0.941	0.947	17037	1
CCDC85A	-8.2	12	-1.62	0.0529	1011	0.941	0.947	17036	1
CCDC134	-8.2	12	-1.62	0.0529	1012	0.941	0.947	17035	1
CDC25B	-8.19	12	-1.62	0.053	1013	0.941	0.947	17034	1
TNFAIP8L3	-8.19	12	-1.62	0.053	1014	0.941	0.947	17033	1
NBR1	-7.84	11	-1.62	0.053	1015	0.941	0.947	17032	1
TAGAP	-8.19	12	-1.62	0.0531	1016	0.941	0.947	17031	1
ANKDD1A	-8.19	12	-1.62	0.0531	1017	0.941	0.947	17030	1
KIAA1683	-8.19	12	-1.62	0.0531	1018	0.941	0.947	17029	1
AXDND1	-8.19	12	-1.62	0.0531	1019	0.941	0.947	17028	1
CIZ1	-8.18	12	-1.61	0.0532	1020	0.941	0.947	17027	1
WDR19	-8.18	12	-1.61	0.0533	1021	0.941	0.947	17026	1
SIX5	-8.18	12	-1.61	0.0533	1022	0.941	0.947	17025	1
RAB11FIP2	-8.17	12	-1.61	0.0535	1023	0.943	0.947	17024	1
H2AFV	-8.15	12	-1.61	0.0537	1024	0.947	0.946	17023	1
GGCX	-8.15	12	-1.61	0.0538	1025	0.948	0.946	17022	1
RFX1	-8.14	12	-1.61	0.0539	1026	0.948	0.946	17021	1
ATP8B2	-8.14	12	-1.61	0.054	1027	0.948	0.946	17020	1
ISL2	-8.14	12	-1.61	0.054	1028	0.948	0.946	17019	1
DYDC1	-8.13	12	-1.61	0.0542	1029	0.948	0.946	17018	1
TMEM95	-7.78	11	-1.61	0.0542	1030	0.948	0.946	17017	1
ZNF683	-8.13	12	-1.61	0.0542	1031	0.948	0.946	17016	1
PLXNA1	-8.12	12	-1.6	0.0543	1032	0.948	0.946	17015	1
GINS3	-7.03	9	-1.6	0.0544	1033	0.948	0.946	17014	1
PIM3	-7.4	10	-1.6	0.0546	1034	0.948	0.945	17013	1
IFNGR1	-8.1	12	-1.6	0.0547	1035	0.948	0.945	17012	1
TTLL13	-8.1	12	-1.6	0.0547	1036	0.948	0.945	17011	1
HAP1	-8.1	12	-1.6	0.0548	1037	0.948	0.945	17010	1
SHC4	-8.1	12	-1.6	0.0548	1038	0.948	0.945	17009	1
SPO11	-8.1	12	-1.6	0.0548	1039	0.948	0.945	17008	1
GJC3	-7.01	9	-1.6	0.0548	1040	0.948	0.945	17007	1
HSP90B1	-7.75	11	-1.6	0.0549	1041	0.948	0.945	17006	1
MYBPC1	-7.39	10	-1.6	0.0549	1042	0.948	0.945	17005	1
PRUNE	-8.09	12	-1.6	0.055	1043	0.948	0.945	17004	1
C6orf223	-8.09	12	-1.6	0.055	1044	0.948	0.945	17003	1
TRIM42	-7	9	-1.6	0.055	1045	0.948	0.945	17002	1
NTNG2	-8.08	12	-1.6	0.0551	1046	0.948	0.945	17001	1
OST4	-4.04	3	-1.6	0.0552	1047	0.948	0.945	17000	1
OR2L2	-6.99	9	-1.6	0.0552	1048	0.948	0.945	16999	1
METTL24	-8.08	12	-1.6	0.0552	1049	0.948	0.945	16998	1
TXN2	-6.17	7	-1.6	0.0552	1050	0.948	0.945	16997	1
ZNF235	-8.07	12	-1.6	0.0553	1051	0.948	0.945	16996	1
KLK13	-8.07	12	-1.6	0.0553	1052	0.948	0.945	16995	1
DDX53	-8.07	12	-1.6	0.0553	1053	0.948	0.945	16994	1
IMPG1	-8.07	12	-1.59	0.0554	1054	0.948	0.945	16993	1
TMEM120B	-8.04	12	-1.59	0.0559	1055	0.955	0.944	16992	1
ISM1	-8.04	12	-1.59	0.056	1056	0.955	0.944	16991	1
GPR27	-7.33	10	-1.59	0.056	1057	0.955	0.944	16990	1
RPS3	-8.03	12	-1.59	0.0561	1058	0.955	0.944	16989	1
SERPINB7	-8.01	12	-1.59	0.0565	1059	0.955	0.944	16988	1
C15orf41	-8.01	12	-1.58	0.0566	1060	0.955	0.943	16987	1
ATXN7	-7.66	11	-1.58	0.0567	1061	0.955	0.943	16986	1
CORT	-5.65	6	-1.58	0.0568	1062	0.955	0.943	16985	1
MIPOL1	-8	12	-1.58	0.0568	1063	0.955	0.943	16984	1
SEPW1	-7.99	12	-1.58	0.0569	1064	0.955	0.943	16983	1
FAM13A	-7.29	10	-1.58	0.0569	1065	0.955	0.943	16982	1
LGI4	-7.98	12	-1.58	0.057	1066	0.955	0.943	16981	1
GABRB2	-7.98	12	-1.58	0.057	1067	0.955	0.943	16980	1
KIAA2026	-7.98	12	-1.58	0.057	1068	0.955	0.943	16979	1
C4B	-3.99	3	-1.58	0.0571	1069	0.955	0.943	16978	1
CYB561D2	-6.91	9	-1.58	0.0571	1070	0.955	0.943	16977	1
RSPRY1	-7.98	12	-1.58	0.0571	1071	0.955	0.943	16976	1
KLHDC2	-7.98	12	-1.58	0.0572	1072	0.955	0.943	16975	1
ZMAT3	-7.97	12	-1.58	0.0572	1073	0.955	0.943	16974	1
RWDD4	-7.97	12	-1.58	0.0573	1074	0.955	0.943	16973	1
LGSN	-7.97	12	-1.58	0.0573	1075	0.955	0.943	16972	1
CATSPER2	-7.97	12	-1.58	0.0573	1076	0.955	0.943	16971	1
CHGA	-6.9	9	-1.58	0.0574	1077	0.955	0.943	16970	1
PPP1R14A	-7.96	12	-1.58	0.0575	1078	0.955	0.943	16969	1
MMP16	-7.96	12	-1.58	0.0575	1079	0.955	0.943	16968	1
THOC7	-6.49	8	-1.57	0.0576	1080	0.955	0.942	16967	1
PRRC1	-7.95	12	-1.57	0.0577	1081	0.955	0.942	16966	1
ADH6	-6.88	9	-1.57	0.0577	1082	0.955	0.942	16965	1
UHRF2	-7.95	12	-1.57	0.0578	1083	0.955	0.942	16964	1
HOOK3	-6.88	9	-1.57	0.0578	1084	0.955	0.942	16963	1
AAK1	-7.94	12	-1.57	0.0578	1085	0.955	0.942	16962	1
ELAVL2	-7.93	12	-1.57	0.058	1086	0.955	0.942	16961	1
WBP1L	-7.93	12	-1.57	0.058	1087	0.955	0.942	16960	1
HIST1H2AG	-3.97	3	-1.57	0.0581	1088	0.955	0.942	16959	1
SORCS3	-7.24	10	-1.57	0.0581	1089	0.955	0.942	16958	1
GNPTG	-7.93	12	-1.57	0.0581	1090	0.955	0.942	16957	1
TSFM	-7.93	12	-1.57	0.0582	1091	0.955	0.942	16956	1
PEAR1	-7.92	12	-1.57	0.0583	1092	0.955	0.942	16955	1
FAM78B	-7.91	12	-1.57	0.0585	1093	0.955	0.942	16954	1
AHSP	-7.9	12	-1.57	0.0586	1094	0.955	0.941	16953	1
ADAM28	-7.9	12	-1.57	0.0587	1095	0.955	0.941	16952	1
UTP23	-5.58	6	-1.57	0.0587	1096	0.955	0.941	16951	1
LANCL1	-7.89	12	-1.56	0.0589	1097	0.955	0.941	16950	1
SWSAP1	-7.89	12	-1.56	0.0589	1098	0.955	0.941	16949	1
RREB1	-7.89	12	-1.56	0.0589	1099	0.955	0.941	16948	1
GNAI2	-7.88	12	-1.56	0.059	1100	0.955	0.941	16947	1
SLC6A8	-7.2	10	-1.56	0.059	1101	0.955	0.941	16946	1
C2orf72	-7.88	12	-1.56	0.059	1102	0.955	0.941	16945	1
PALM3	-7.88	12	-1.56	0.0591	1103	0.955	0.941	16944	1
NSMCE1	-6.02	7	-1.56	0.0591	1104	0.955	0.941	16943	1
ZNF750	-7.88	12	-1.56	0.0592	1105	0.955	0.941	16942	1
C20orf196	-6.82	9	-1.56	0.0593	1106	0.955	0.941	16941	1
TSPAN19	-7.87	12	-1.56	0.0593	1107	0.955	0.941	16940	1
OR6C4	-7.87	12	-1.56	0.0593	1108	0.955	0.941	16939	1
PQLC3	-7.87	12	-1.56	0.0593	1109	0.955	0.941	16938	1
DUS3L	-6.81	9	-1.56	0.0593	1110	0.955	0.941	16937	1
CPSF1	-5.56	6	-1.56	0.0594	1111	0.955	0.941	16936	1
THSD7B	-7.87	12	-1.56	0.0594	1112	0.955	0.941	16935	1
ZNF841	-7.86	12	-1.56	0.0594	1113	0.955	0.941	16934	1
ITGB1BP2	-7.85	12	-1.56	0.0596	1114	0.955	0.94	16933	1
METTL25	-6.8	9	-1.56	0.0597	1115	0.955	0.94	16932	1
LRRN4CL	-6.8	9	-1.56	0.0597	1116	0.955	0.94	16931	1
GALNT3	-7.85	12	-1.56	0.0598	1117	0.955	0.94	16930	1
SCAF8	-7.84	12	-1.56	0.0598	1118	0.955	0.94	16929	1
CHST5	-7.84	12	-1.56	0.0599	1119	0.955	0.94	16928	1
MTM1	-7.84	12	-1.56	0.0599	1120	0.955	0.94	16927	1
GPR101	-7.84	12	-1.56	0.0599	1121	0.955	0.94	16926	1
IDO1	-7.83	12	-1.55	0.06	1122	0.955	0.94	16925	1
OR3A1	-7.83	12	-1.55	0.06	1123	0.955	0.94	16924	1
KIAA0232	-7.83	12	-1.55	0.06	1124	0.955	0.94	16923	1
MPP2	-7.83	12	-1.55	0.0601	1125	0.955	0.94	16922	1
ACSM5	-7.83	12	-1.55	0.0602	1126	0.955	0.94	16921	1
PAIP2B	-7.82	12	-1.55	0.0602	1127	0.955	0.94	16920	1
GPATCH1	-6.78	9	-1.55	0.0602	1128	0.955	0.94	16919	1
ANGPTL3	-7.82	12	-1.55	0.0604	1129	0.955	0.94	16918	1
KDM3B	-7.82	12	-1.55	0.0604	1130	0.955	0.94	16917	1
EIF2S3	-6.77	9	-1.55	0.0604	1131	0.955	0.94	16916	1
PCDH15	-7.82	12	-1.55	0.0604	1132	0.955	0.94	16915	1
SLC18A2	-7.81	12	-1.55	0.0605	1133	0.955	0.94	16914	1
TRAM2	-7.81	12	-1.55	0.0605	1134	0.955	0.94	16913	1
STON1	-3.9	3	-1.55	0.0605	1135	0.955	0.939	16912	1
FBXO39	-7.81	12	-1.55	0.0605	1136	0.955	0.939	16911	1
ZNF860	-5.52	6	-1.55	0.0606	1137	0.955	0.939	16910	1
FANCM	-6.76	9	-1.55	0.0606	1138	0.955	0.939	16909	1
DCAF7	-3.9	3	-1.55	0.0606	1139	0.955	0.939	16908	1
C17orf80	-7.8	12	-1.55	0.0607	1140	0.955	0.939	16907	1
MC2R	-7.8	12	-1.55	0.0607	1141	0.955	0.939	16906	1
SETDB1	-5.96	7	-1.55	0.0607	1142	0.955	0.939	16905	1
PLLP	-7.12	10	-1.55	0.0607	1143	0.955	0.939	16904	1
PHRF1	-7.8	12	-1.55	0.0607	1144	0.955	0.939	16903	1
TRIM7	-7.8	12	-1.55	0.0608	1145	0.955	0.939	16902	1
CAPN13	-7.79	12	-1.55	0.0608	1146	0.955	0.939	16901	1
NOL6	-6.36	8	-1.55	0.0609	1147	0.955	0.939	16900	1
ZDHHC13	-7.79	12	-1.55	0.0609	1148	0.955	0.939	16899	1
OR6Y1	-7.79	12	-1.55	0.0609	1149	0.955	0.939	16898	1
PSME4	-7.79	12	-1.55	0.061	1150	0.955	0.939	16897	1
PCGF2	-7.79	12	-1.55	0.061	1151	0.955	0.939	16896	1
HTR1E	-7.79	12	-1.55	0.061	1152	0.955	0.939	16895	1
KIAA1257	-7.78	12	-1.55	0.0611	1153	0.955	0.939	16894	1
PSMD8	-6.74	9	-1.55	0.0611	1154	0.955	0.939	16893	1
DCAF13	-7.45	11	-1.54	0.0612	1155	0.955	0.939	16892	1
PBK	-7.77	12	-1.54	0.0613	1156	0.955	0.939	16891	1
RPS6KB2	-7.77	12	-1.54	0.0613	1157	0.955	0.939	16890	1
PTOV1	-7.77	12	-1.54	0.0613	1158	0.955	0.939	16889	1
SMYD4	-6.73	9	-1.54	0.0614	1159	0.955	0.939	16888	1
ARHGAP17	-6.73	9	-1.54	0.0614	1160	0.955	0.939	16887	1
CD96	-7.76	12	-1.54	0.0615	1161	0.955	0.938	16886	1
DPY19L1	-7.43	11	-1.54	0.0616	1162	0.955	0.938	16885	1
NPSR1	-7.08	10	-1.54	0.0616	1163	0.955	0.938	16884	1
HCCS	-7.42	11	-1.54	0.0617	1164	0.955	0.938	16883	1
ASF1A	-7.42	11	-1.54	0.0617	1165	0.955	0.938	16882	1
ZDHHC17	-6.71	9	-1.54	0.0617	1166	0.955	0.938	16881	1
PATE1	-7.75	12	-1.54	0.0618	1167	0.955	0.938	16880	1
TIMM10	-6.32	8	-1.54	0.0618	1168	0.955	0.938	16879	1
PRDM6	-7.74	12	-1.54	0.0619	1169	0.955	0.938	16878	1
ZBTB21	-7.74	12	-1.54	0.062	1170	0.955	0.938	16877	1
MAB21L2	-7.74	12	-1.54	0.062	1171	0.955	0.938	16876	1
OR14C36	-7.74	12	-1.54	0.0621	1172	0.955	0.938	16875	1
ZNF267	-7.73	12	-1.54	0.0621	1173	0.955	0.938	16874	1
CYP3A4	-3.87	3	-1.54	0.0621	1174	0.955	0.938	16873	1
C21orf128	-6.69	9	-1.54	0.0622	1175	0.955	0.938	16872	1
C8orf22	-7.73	12	-1.54	0.0623	1176	0.955	0.938	16871	1
ARF5	-7.72	12	-1.54	0.0623	1177	0.955	0.938	16870	1
DRD3	-7.72	12	-1.54	0.0623	1178	0.955	0.938	16869	1
DPEP2	-6.68	9	-1.53	0.0626	1179	0.957	0.937	16868	1
ZFAND2B	-6.68	9	-1.53	0.0626	1180	0.957	0.937	16867	1
TSN	-7.7	12	-1.53	0.0628	1181	0.957	0.937	16866	1
HDHD1	-7.69	12	-1.53	0.0629	1182	0.957	0.937	16865	1
DCUN1D3	-7.69	12	-1.53	0.063	1183	0.957	0.937	16864	1
AK4	-6.66	9	-1.53	0.063	1184	0.957	0.937	16863	1
NCF4	-7.69	12	-1.53	0.0631	1185	0.957	0.937	16862	1
MRPS16	-6.66	9	-1.53	0.0631	1186	0.957	0.937	16861	1
S100A5	-7.68	12	-1.53	0.0632	1187	0.957	0.937	16860	1
RRP12	-5.86	7	-1.53	0.0633	1188	0.957	0.937	16859	1
ETFA	-7.67	12	-1.53	0.0634	1189	0.957	0.937	16858	1
TBC1D21	-7.67	12	-1.53	0.0634	1190	0.957	0.937	16857	1
LPPR4	-7.67	12	-1.53	0.0634	1191	0.957	0.937	16856	1
GRK1	-7	10	-1.53	0.0634	1192	0.957	0.937	16855	1
ZNF121	-7.67	12	-1.53	0.0634	1193	0.957	0.937	16854	1
NLRP13	-7.67	12	-1.53	0.0635	1194	0.957	0.937	16853	1
CARM1	-7.67	12	-1.53	0.0635	1195	0.957	0.937	16852	1
HSPA4L	-7.66	12	-1.53	0.0636	1196	0.957	0.936	16851	1
FAM46C	-7.66	12	-1.52	0.0637	1197	0.957	0.936	16850	1
C10orf10	-7.65	12	-1.52	0.0638	1198	0.957	0.936	16849	1
ERBB2IP	-7.65	12	-1.52	0.0639	1199	0.957	0.936	16848	1
ACPP	-7.65	12	-1.52	0.064	1200	0.957	0.936	16847	1
ATP6V1H	-5.41	6	-1.52	0.064	1201	0.957	0.936	16846	1
PER1	-7.64	12	-1.52	0.064	1202	0.957	0.936	16845	1
C1orf210	-7.64	12	-1.52	0.0641	1203	0.957	0.936	16844	1
RTN4R	-7.64	12	-1.52	0.0641	1204	0.957	0.936	16843	1
RBM11	-7.63	12	-1.52	0.0642	1205	0.957	0.936	16842	1
ECE1	-7.63	12	-1.52	0.0643	1206	0.957	0.936	16841	1
EFCAB5	-7.63	12	-1.52	0.0643	1207	0.957	0.936	16840	1
ATE1	-7.63	12	-1.52	0.0643	1208	0.957	0.936	16839	1
PGM2L1	-7.63	12	-1.52	0.0643	1209	0.957	0.936	16838	1
RB1CC1	-6.61	9	-1.52	0.0643	1210	0.957	0.936	16837	1
RPS6KA4	-7.3	11	-1.52	0.0645	1211	0.957	0.936	16836	1
OR7G1	-7.62	12	-1.52	0.0645	1212	0.957	0.935	16835	1
JMJD6	-6.6	9	-1.52	0.0646	1213	0.957	0.935	16834	1
PDGFRA	-7.61	12	-1.52	0.0647	1214	0.957	0.935	16833	1
SYNE4	-7.61	12	-1.52	0.0647	1215	0.957	0.935	16832	1
NHLRC2	-6.95	10	-1.52	0.0648	1216	0.957	0.935	16831	1
MRO	-7.61	12	-1.52	0.0649	1217	0.957	0.935	16830	1
PPP2CA	-5.81	7	-1.52	0.0649	1218	0.957	0.935	16829	1
ABCA9	-7.6	12	-1.52	0.0649	1219	0.957	0.935	16828	1
HIST1H2BM	-7.6	12	-1.52	0.0649	1220	0.957	0.935	16827	1
MGLL	-7.6	12	-1.51	0.0649	1221	0.957	0.935	16826	1
OR52R1	-7.6	12	-1.51	0.0649	1222	0.957	0.935	16825	1
ZNF45	-7.6	12	-1.51	0.065	1223	0.957	0.935	16824	1
SPSB2	-7.6	12	-1.51	0.065	1224	0.957	0.935	16823	1
LSM12	-7.6	12	-1.51	0.065	1225	0.957	0.935	16822	1
SLC9C1	-6.58	9	-1.51	0.0651	1226	0.957	0.935	16821	1
DDX43	-7.59	12	-1.51	0.0651	1227	0.957	0.935	16820	1
WDR81	-7.59	12	-1.51	0.0652	1228	0.958	0.935	16819	1
PRPF38B	-5.79	7	-1.51	0.0653	1229	0.959	0.935	16818	1
FAM3A	-6.56	9	-1.51	0.0654	1230	0.959	0.935	16817	1
CD46	-7.58	12	-1.51	0.0654	1231	0.959	0.935	16816	1
IZUMO3	-7.57	12	-1.51	0.0655	1232	0.959	0.934	16815	1
CALHM2	-7.57	12	-1.51	0.0656	1233	0.959	0.934	16814	1
ULK4	-7.57	12	-1.51	0.0657	1234	0.959	0.934	16813	1
PAQR9	-7.24	11	-1.51	0.0657	1235	0.959	0.934	16812	1
MTMR6	-7.57	12	-1.51	0.0657	1236	0.959	0.934	16811	1
OR51I2	-7.56	12	-1.51	0.0658	1237	0.96	0.934	16810	1
REST	-7.56	12	-1.51	0.0659	1238	0.96	0.934	16809	1
NSMAF	-7.55	12	-1.51	0.066	1239	0.96	0.934	16808	1
RMI2	-7.54	12	-1.5	0.0662	1240	0.96	0.934	16807	1
KCNQ3	-7.54	12	-1.5	0.0663	1241	0.96	0.934	16806	1
ADAMTS3	-7.54	12	-1.5	0.0663	1242	0.96	0.934	16805	1
CRYBB3	-7.54	12	-1.5	0.0664	1243	0.96	0.934	16804	1
ACOT4	-7.53	12	-1.5	0.0664	1244	0.96	0.934	16803	1
HTR7	-7.53	12	-1.5	0.0665	1245	0.96	0.934	16802	1
KIAA2013	-7.2	11	-1.5	0.0667	1246	0.96	0.933	16801	1
CXCL1	-6.51	9	-1.5	0.0667	1247	0.96	0.933	16800	1
SLC29A2	-7.52	12	-1.5	0.0667	1248	0.96	0.933	16799	1
OR10K1	-5.74	7	-1.5	0.0667	1249	0.96	0.933	16798	1
TMEM232	-7.51	12	-1.5	0.0669	1250	0.96	0.933	16797	1
LRRC34	-7.51	12	-1.5	0.067	1251	0.96	0.933	16796	1
CBLN3	-7.51	12	-1.5	0.067	1252	0.96	0.933	16795	1
RB1	-7.51	12	-1.5	0.067	1253	0.96	0.933	16794	1
LEFTY2	-3.75	3	-1.5	0.067	1254	0.96	0.933	16793	1
LPAR5	-6.5	9	-1.5	0.067	1255	0.96	0.933	16792	1
INS-IGF2	-7.5	12	-1.5	0.0671	1256	0.96	0.933	16791	1
MAN1A2	-7.5	12	-1.5	0.0671	1257	0.96	0.933	16790	1
GTPBP8	-5.73	7	-1.5	0.0672	1258	0.96	0.933	16789	1
TAS2R60	-7.5	12	-1.5	0.0672	1259	0.96	0.933	16788	1
PRR15L	-7.49	12	-1.5	0.0673	1260	0.96	0.933	16787	1
ZNF214	-6.84	10	-1.5	0.0673	1261	0.96	0.933	16786	1
OR7D4	-7.49	12	-1.5	0.0674	1262	0.96	0.933	16785	1
C19orf73	-7.49	12	-1.49	0.0675	1263	0.96	0.933	16784	1
DSN1	-7.48	12	-1.49	0.0675	1264	0.96	0.932	16783	1
PIGG	-7.48	12	-1.49	0.0675	1265	0.96	0.932	16782	1
MOV10	-7.48	12	-1.49	0.0676	1266	0.96	0.932	16781	1
TRIM61	-7.48	12	-1.49	0.0676	1267	0.96	0.932	16780	1
TTC9C	-7.48	12	-1.49	0.0676	1268	0.96	0.932	16779	1
GOLIM4	-7.48	12	-1.49	0.0676	1269	0.96	0.932	16778	1
HGD	-6.48	9	-1.49	0.0676	1270	0.96	0.932	16777	1
HIC1	-7.48	12	-1.49	0.0677	1271	0.96	0.932	16776	1
TBC1D16	-7.48	12	-1.49	0.0677	1272	0.96	0.932	16775	1
NAT2	-7.48	12	-1.49	0.0677	1273	0.96	0.932	16774	1
ZNF721	-7.47	12	-1.49	0.0677	1274	0.96	0.932	16773	1
WDR61	-7.14	11	-1.49	0.0681	1275	0.962	0.932	16772	1
UHMK1	-7.45	12	-1.49	0.0682	1276	0.962	0.932	16771	1
PLCXD3	-7.45	12	-1.49	0.0682	1277	0.962	0.932	16770	1
ACSBG1	-7.45	12	-1.49	0.0683	1278	0.962	0.932	16769	1
C10orf137	-7.45	12	-1.49	0.0683	1279	0.962	0.932	16768	1
PLEKHG4	-7.45	12	-1.49	0.0683	1280	0.962	0.932	16767	1
FOLR3	-7.45	12	-1.49	0.0683	1281	0.962	0.932	16766	1
PSKH1	-7.44	12	-1.49	0.0685	1282	0.962	0.932	16765	1
VWF	-6.44	9	-1.49	0.0685	1283	0.962	0.931	16764	1
C8orf12	-7.44	12	-1.49	0.0686	1284	0.962	0.931	16763	1
NTMT1	-7.43	12	-1.49	0.0687	1285	0.962	0.931	16762	1
HPS3	-7.43	12	-1.49	0.0687	1286	0.962	0.931	16761	1
ZFYVE27	-7.12	11	-1.49	0.0687	1287	0.962	0.931	16760	1
PPP2R2A	-6.78	10	-1.48	0.0688	1288	0.962	0.931	16759	1
FLAD1	-7.43	12	-1.48	0.0688	1289	0.962	0.931	16758	1
DAOA	-7.42	12	-1.48	0.0689	1290	0.962	0.931	16757	1
SMCO4	-7.42	12	-1.48	0.069	1291	0.962	0.931	16756	1
MYCT1	-7.42	12	-1.48	0.069	1292	0.962	0.931	16755	1
FGL1	-7.41	12	-1.48	0.0691	1293	0.962	0.931	16754	1
FAM49A	-7.41	12	-1.48	0.0692	1294	0.962	0.931	16753	1
PRKCH	-7.41	12	-1.48	0.0692	1295	0.962	0.931	16752	1
SLC35D1	-7.41	12	-1.48	0.0693	1296	0.962	0.931	16751	1
METTL18	-7.41	12	-1.48	0.0693	1297	0.962	0.931	16750	1
JTB	-7.41	12	-1.48	0.0693	1298	0.962	0.931	16749	1
INSIG1	-7.4	12	-1.48	0.0694	1299	0.962	0.931	16748	1
SLC27A1	-7.4	12	-1.48	0.0694	1300	0.962	0.931	16747	1
C2orf68	-6.41	9	-1.48	0.0694	1301	0.962	0.931	16746	1
CREBL2	-7.4	12	-1.48	0.0694	1302	0.962	0.931	16745	1
PRMT5	-6.04	8	-1.48	0.0695	1303	0.962	0.931	16744	1
CBX7	-7.4	12	-1.48	0.0695	1304	0.962	0.93	16743	1
TPM3	-7.39	12	-1.48	0.0696	1305	0.963	0.93	16742	1
SYNE1	-7.39	12	-1.48	0.0697	1306	0.963	0.93	16741	1
DNAJC25	-7.38	12	-1.48	0.0699	1307	0.963	0.93	16740	1
TGFB2	-7.38	12	-1.48	0.0699	1308	0.963	0.93	16739	1
SNRPB2	-6.39	9	-1.48	0.0699	1309	0.963	0.93	16738	1
INIP	-7.07	11	-1.48	0.0699	1310	0.963	0.93	16737	1
GPR87	-6.74	10	-1.48	0.0699	1311	0.963	0.93	16736	1
STUB1	-7.37	12	-1.47	0.0701	1312	0.964	0.93	16735	1
PRR9	-7.36	12	-1.47	0.0703	1313	0.965	0.93	16734	1
TBL1XR1	-7.36	12	-1.47	0.0704	1314	0.965	0.93	16733	1
SLC51B	-6.72	10	-1.47	0.0704	1315	0.965	0.93	16732	1
NTNG1	-5.2	6	-1.47	0.0705	1316	0.965	0.93	16731	1
CLDN15	-7.35	12	-1.47	0.0705	1317	0.965	0.93	16730	1
RPL10A	-4.25	4	-1.47	0.0705	1318	0.965	0.929	16729	1
FSD1	-7.35	12	-1.47	0.0705	1319	0.965	0.929	16728	1
VPS26B	-7.34	12	-1.47	0.0708	1320	0.968	0.929	16727	1
OR2F2	-7.34	12	-1.47	0.0709	1321	0.968	0.929	16726	1
KCNMB1	-6.69	10	-1.47	0.0711	1322	0.97	0.929	16725	1
CNKSR3	-7.33	12	-1.47	0.0711	1323	0.97	0.929	16724	1
CACNG2	-7.33	12	-1.47	0.0711	1324	0.97	0.929	16723	1
USP39	-6.34	9	-1.47	0.0712	1325	0.97	0.929	16722	1
CCDC12	-7.32	12	-1.47	0.0713	1326	0.971	0.929	16721	1
SNX20	-7.31	12	-1.46	0.0715	1327	0.972	0.928	16720	1
SLC29A4	-6.33	9	-1.46	0.0716	1328	0.972	0.928	16719	1
RHOU	-6.33	9	-1.46	0.0716	1329	0.972	0.928	16718	1
BBS2	-7.3	12	-1.46	0.0717	1330	0.972	0.928	16717	1
CLSPN	-7.3	12	-1.46	0.0717	1331	0.972	0.928	16716	1
CELSR3	-7.3	12	-1.46	0.0717	1332	0.972	0.928	16715	1
RRAGA	-6.66	10	-1.46	0.072	1333	0.973	0.928	16714	1
CSRP2BP	-7.28	12	-1.46	0.0721	1334	0.973	0.928	16713	1
KCTD4	-7.28	12	-1.46	0.0723	1335	0.973	0.928	16712	1
DLGAP4	-7.28	12	-1.46	0.0723	1336	0.973	0.928	16711	1
TMEM30A	-6.96	11	-1.46	0.0724	1337	0.973	0.928	16710	1
BMPER	-7.27	12	-1.46	0.0724	1338	0.973	0.928	16709	1
GPR18	-7.26	12	-1.46	0.0726	1339	0.973	0.927	16708	1
EIF5A	-5.14	6	-1.46	0.0727	1340	0.973	0.927	16707	1
S100A11	-5.13	6	-1.46	0.0727	1341	0.973	0.927	16706	1
MAGEB17	-7.26	12	-1.46	0.0728	1342	0.973	0.927	16705	1
ZNF354B	-6.62	10	-1.45	0.0729	1343	0.973	0.927	16704	1
HSD17B2	-7.25	12	-1.45	0.0729	1344	0.973	0.927	16703	1
SLC27A6	-7.25	12	-1.45	0.073	1345	0.973	0.927	16702	1
STOX2	-7.25	12	-1.45	0.073	1346	0.973	0.927	16701	1
ZNF835	-6.94	11	-1.45	0.0731	1347	0.973	0.927	16700	1
NOD2	-7.24	12	-1.45	0.0732	1348	0.973	0.927	16699	1
RNF38	-7.24	12	-1.45	0.0733	1349	0.973	0.927	16698	1
HOXA13	-7.23	12	-1.45	0.0734	1350	0.973	0.927	16697	1
SIK1	-7.23	12	-1.45	0.0735	1351	0.973	0.927	16696	1
ZCCHC24	-6.6	10	-1.45	0.0735	1352	0.973	0.927	16695	1
ATF2	-7.23	12	-1.45	0.0735	1353	0.973	0.926	16694	1
NDNL2	-4.66	5	-1.45	0.0736	1354	0.973	0.926	16693	1
FAM198A	-7.22	12	-1.45	0.0737	1355	0.973	0.926	16692	1
YWHAQ	-7.21	12	-1.45	0.0738	1356	0.973	0.926	16691	1
POU2AF1	-7.21	12	-1.45	0.0738	1357	0.973	0.926	16690	1
SLC9C2	-6.91	11	-1.45	0.0738	1358	0.973	0.926	16689	1
DDO	-7.21	12	-1.45	0.0738	1359	0.973	0.926	16688	1
SMPDL3B	-7.21	12	-1.45	0.0739	1360	0.973	0.926	16687	1
UBE2E3	-6.9	11	-1.45	0.0741	1361	0.973	0.926	16686	1
SERPINF1	-6.58	10	-1.45	0.0741	1362	0.973	0.926	16685	1
L1CAM	-7.2	12	-1.45	0.0742	1363	0.973	0.926	16684	1
PTBP3	-7.2	12	-1.45	0.0742	1364	0.973	0.926	16683	1
CNP	-7.2	12	-1.44	0.0742	1365	0.973	0.926	16682	1
ADAM2	-7.19	12	-1.44	0.0744	1366	0.973	0.926	16681	1
LY86	-6.56	10	-1.44	0.0744	1367	0.973	0.926	16680	1
ZSCAN5C	-7.19	12	-1.44	0.0745	1368	0.973	0.926	16679	1
SOWAHC	-7.18	12	-1.44	0.0746	1369	0.973	0.925	16678	1
CIB2	-7.18	12	-1.44	0.0746	1370	0.973	0.925	16677	1
MCM8	-7.18	12	-1.44	0.0747	1371	0.973	0.925	16676	1
ZNF287	-7.18	12	-1.44	0.0747	1372	0.973	0.925	16675	1
RPL23	-5.48	7	-1.44	0.0748	1373	0.973	0.925	16674	1
HOXC13	-5.86	8	-1.44	0.0748	1374	0.973	0.925	16673	1
EPHA7	-7.17	12	-1.44	0.0749	1375	0.973	0.925	16672	1
NAP1L6	-7.17	12	-1.44	0.0749	1376	0.973	0.925	16671	1
CYB5D2	-7.17	12	-1.44	0.0749	1377	0.973	0.925	16670	1
OR10AD1	-7.16	12	-1.44	0.075	1378	0.973	0.925	16669	1
HTR3A	-7.16	12	-1.44	0.0751	1379	0.973	0.925	16668	1
DPH3	-7.16	12	-1.44	0.0751	1380	0.973	0.925	16667	1
SALL3	-7.16	12	-1.44	0.0751	1381	0.973	0.925	16666	1
PEX5L	-7.16	12	-1.44	0.0752	1382	0.973	0.925	16665	1
PPP5C	-7.16	12	-1.44	0.0752	1383	0.973	0.925	16664	1
TNFSF9	-7.16	12	-1.44	0.0752	1384	0.973	0.925	16663	1
ZNF784	-7.15	12	-1.44	0.0753	1385	0.973	0.925	16662	1
UNC5B	-7.15	12	-1.44	0.0753	1386	0.973	0.925	16661	1
ASPM	-7.15	12	-1.44	0.0753	1387	0.973	0.925	16660	1
DEFB131	-3.58	3	-1.44	0.0753	1388	0.973	0.925	16659	1
ZNF512	-7.15	12	-1.44	0.0753	1389	0.973	0.925	16658	1
ARHGAP26	-7.15	12	-1.44	0.0754	1390	0.973	0.925	16657	1
NRBF2	-3.57	3	-1.44	0.0755	1391	0.973	0.925	16656	1
PNLDC1	-7.15	12	-1.44	0.0755	1392	0.973	0.925	16655	1
NDRG1	-6.19	9	-1.44	0.0755	1393	0.973	0.925	16654	1
HNRNPUL2	-7.14	12	-1.44	0.0756	1394	0.973	0.924	16653	1
GABPB2	-6.18	9	-1.44	0.0756	1395	0.973	0.924	16652	1
GC	-7.14	12	-1.43	0.0757	1396	0.973	0.924	16651	1
CPNE9	-6.83	11	-1.43	0.0757	1397	0.973	0.924	16650	1
FSCB	-7.13	12	-1.43	0.0758	1398	0.973	0.924	16649	1
HIPK1	-7.13	12	-1.43	0.0758	1399	0.973	0.924	16648	1
CHKB	-7.13	12	-1.43	0.0759	1400	0.973	0.924	16647	1
OR2B2	-7.13	12	-1.43	0.0759	1401	0.973	0.924	16646	1
BTAF1	-7.12	12	-1.43	0.076	1402	0.973	0.924	16645	1
CHKA	-7.12	12	-1.43	0.0761	1403	0.973	0.924	16644	1
CYP4B1	-7.12	12	-1.43	0.0761	1404	0.973	0.924	16643	1
PPP1R17	-7.12	12	-1.43	0.0761	1405	0.973	0.924	16642	1
AFM	-7.12	12	-1.43	0.0761	1406	0.973	0.924	16641	1
IL3	-6.16	9	-1.43	0.0761	1407	0.973	0.924	16640	1
MMP7	-7.11	12	-1.43	0.0762	1408	0.973	0.924	16639	1
SAMD10	-7.11	12	-1.43	0.0762	1409	0.973	0.924	16638	1
ARGFX	-7.11	12	-1.43	0.0763	1410	0.973	0.924	16637	1
CD200R1L	-7.11	12	-1.43	0.0764	1411	0.973	0.924	16636	1
RAX	-7.11	12	-1.43	0.0764	1412	0.973	0.924	16635	1
SPTBN2	-7.11	12	-1.43	0.0764	1413	0.973	0.924	16634	1
SDSL	-7.11	12	-1.43	0.0765	1414	0.973	0.924	16633	1
ZNF229	-7.1	12	-1.43	0.0765	1415	0.973	0.924	16632	1
GABBR1	-6.48	10	-1.43	0.0765	1416	0.973	0.923	16631	1
AZGP1	-7.1	12	-1.43	0.0766	1417	0.973	0.923	16630	1
FGF5	-6.48	10	-1.43	0.0766	1418	0.973	0.923	16629	1
JAK3	-7.1	12	-1.43	0.0766	1419	0.973	0.923	16628	1
UTS2B	-7.1	12	-1.43	0.0766	1420	0.973	0.923	16627	1
OR5W2	-7.09	12	-1.43	0.0768	1421	0.973	0.923	16626	1
TCF15	-7.09	12	-1.43	0.0768	1422	0.973	0.923	16625	1
CATSPER3	-7.09	12	-1.43	0.0768	1423	0.973	0.923	16624	1
HCRT	-7.09	12	-1.43	0.0769	1424	0.973	0.923	16623	1
AP1S1	-6.14	9	-1.43	0.0769	1425	0.973	0.923	16622	1
MCAM	-7.08	12	-1.43	0.077	1426	0.973	0.923	16621	1
SETD8	-6.13	9	-1.43	0.077	1427	0.973	0.923	16620	1
GUCA1C	-6.78	11	-1.42	0.0771	1428	0.973	0.923	16619	1
PPP1CB	-5.41	7	-1.42	0.0772	1429	0.973	0.923	16618	1
NUDCD2	-7.08	12	-1.42	0.0772	1430	0.973	0.923	16617	1
CREB5	-7.07	12	-1.42	0.0772	1431	0.973	0.923	16616	1
PLEKHM3	-7.07	12	-1.42	0.0772	1432	0.973	0.923	16615	1
PPP3R1	-5	6	-1.42	0.0772	1433	0.973	0.923	16614	1
MAP4K2	-7.07	12	-1.42	0.0773	1434	0.973	0.923	16613	1
NOP16	-5.4	7	-1.42	0.0775	1435	0.973	0.923	16612	1
ENPP1	-7.06	12	-1.42	0.0775	1436	0.973	0.923	16611	1
4-Mar	-7.06	12	-1.42	0.0776	1437	0.973	0.922	16610	1
UXT	-6.45	10	-1.42	0.0776	1438	0.973	0.922	16609	1
FAM170B	-6.12	9	-1.42	0.0776	1439	0.973	0.922	16608	1
DBNL	-5.76	8	-1.42	0.0776	1440	0.973	0.922	16607	1
TPBG	-6.11	9	-1.42	0.0777	1441	0.973	0.922	16606	1
ALOX15	-7.05	12	-1.42	0.0778	1442	0.973	0.922	16605	1
ING2	-7.05	12	-1.42	0.0779	1443	0.973	0.922	16604	1
EPN2	-7.05	12	-1.42	0.0779	1444	0.973	0.922	16603	1
PNPO	-6.43	10	-1.42	0.078	1445	0.973	0.922	16602	1
MFAP5	-7.04	12	-1.42	0.078	1446	0.973	0.922	16601	1
EIF4E3	-7.04	12	-1.42	0.078	1447	0.973	0.922	16600	1
AZU1	-7.04	12	-1.42	0.0781	1448	0.973	0.922	16599	1
DCTN1	-7.04	12	-1.42	0.0782	1449	0.973	0.922	16598	1
ADRM1	-7.04	12	-1.42	0.0782	1450	0.973	0.922	16597	1
TMEM54	-6.42	10	-1.42	0.0782	1451	0.973	0.922	16596	1
MED17	-7.03	12	-1.42	0.0783	1452	0.973	0.922	16595	1
OBP2B	-3.51	3	-1.42	0.0785	1453	0.974	0.922	16594	1
LNX1	-7.02	12	-1.42	0.0785	1454	0.974	0.922	16593	1
NEK6	-7.02	12	-1.41	0.0786	1455	0.974	0.921	16592	1
CTNND1	-7.02	12	-1.41	0.0786	1456	0.974	0.921	16591	1
AP2M1	-7.02	12	-1.41	0.0786	1457	0.974	0.921	16590	1
SLCO1C1	-7.01	12	-1.41	0.0787	1458	0.974	0.921	16589	1
OSTN	-7.01	12	-1.41	0.0788	1459	0.974	0.921	16588	1
ATP6V0A4	-7.01	12	-1.41	0.0788	1460	0.974	0.921	16587	1
TG	-7.01	12	-1.41	0.0789	1461	0.974	0.921	16586	1
CHST7	-7	12	-1.41	0.079	1462	0.974	0.921	16585	1
TMEM62	-7	12	-1.41	0.0791	1463	0.974	0.921	16584	1
CCL19	-6.06	9	-1.41	0.0791	1464	0.974	0.921	16583	1
PZP	-6.06	9	-1.41	0.0791	1465	0.974	0.921	16582	1
SLCO3A1	-6.99	12	-1.41	0.0793	1466	0.974	0.921	16581	1
UFM1	-6.99	12	-1.41	0.0793	1467	0.974	0.921	16580	1
WIF1	-6.99	12	-1.41	0.0793	1468	0.974	0.921	16579	1
ZXDA	-4.94	6	-1.41	0.0794	1469	0.974	0.921	16578	1
HNRNPA2B1	-6.99	12	-1.41	0.0794	1470	0.974	0.921	16577	1
RNASE12	-6.99	12	-1.41	0.0795	1471	0.975	0.921	16576	1
C1QTNF6	-6.98	12	-1.41	0.0795	1472	0.975	0.92	16575	1
KRTAP13-1	-6.98	12	-1.41	0.0796	1473	0.975	0.92	16574	1
DLK1	-6.98	12	-1.41	0.0797	1474	0.976	0.92	16573	1
CKAP4	-6.97	12	-1.41	0.0798	1475	0.976	0.92	16572	1
C5orf55	-6.97	12	-1.41	0.0799	1476	0.976	0.92	16571	1
ZNF334	-6.97	12	-1.41	0.0799	1477	0.976	0.92	16570	1
ZNF557	-6.96	12	-1.41	0.08	1478	0.976	0.92	16569	1
SVIL	-6.03	9	-1.4	0.08	1479	0.976	0.92	16568	1
TOR1A	-6.95	12	-1.4	0.0803	1480	0.976	0.92	16567	1
LRRIQ1	-6.66	11	-1.4	0.0803	1481	0.976	0.92	16566	1
TTC8	-6.95	12	-1.4	0.0803	1482	0.976	0.92	16565	1
SOX4	-6.95	12	-1.4	0.0804	1483	0.976	0.92	16564	1
CAST	-6.95	12	-1.4	0.0804	1484	0.976	0.92	16563	1
UBL4B	-6.95	12	-1.4	0.0804	1485	0.976	0.92	16562	1
ALKBH4	-6.95	12	-1.4	0.0805	1486	0.976	0.92	16561	1
FBF1	-6.94	12	-1.4	0.0805	1487	0.976	0.919	16560	1
LIPI	-6.01	9	-1.4	0.0806	1488	0.976	0.919	16559	1
SHISA5	-6.94	12	-1.4	0.0807	1489	0.976	0.919	16558	1
PDE7B	-6.94	12	-1.4	0.0807	1490	0.976	0.919	16557	1
RRP36	-6.33	10	-1.4	0.0808	1491	0.976	0.919	16556	1
ARHGAP19	-6.93	12	-1.4	0.081	1492	0.976	0.919	16555	1
C1orf220	-6.93	12	-1.4	0.081	1493	0.976	0.919	16554	1
MYLPF	-6.92	12	-1.4	0.0811	1494	0.976	0.919	16553	1
ARMC3	-6.92	12	-1.4	0.0811	1495	0.976	0.919	16552	1
KCNA4	-6.92	12	-1.4	0.0811	1496	0.976	0.919	16551	1
RCHY1	-6.92	12	-1.4	0.0811	1497	0.976	0.919	16550	1
ARC	-6.92	12	-1.4	0.0811	1498	0.976	0.919	16549	1
FAM120AOS	-6.32	10	-1.4	0.0811	1499	0.976	0.919	16548	1
WDR93	-5.99	9	-1.4	0.0812	1500	0.976	0.919	16547	1
AKR1C2	-3.46	3	-1.4	0.0812	1501	0.976	0.919	16546	1
C4orf17	-6.91	12	-1.4	0.0814	1502	0.977	0.919	16545	1
HMGA2	-6.91	12	-1.4	0.0814	1503	0.977	0.919	16544	1
KLC4	-6.91	12	-1.4	0.0814	1504	0.977	0.919	16543	1
CUZD1	-6.91	12	-1.4	0.0815	1505	0.977	0.918	16542	1
C3AR1	-6.3	10	-1.39	0.0817	1506	0.978	0.918	16541	1
CHUK	-4.87	6	-1.39	0.0819	1507	0.978	0.918	16540	1
POMGNT1	-6.89	12	-1.39	0.0819	1508	0.978	0.918	16539	1
NPY5R	-5.97	9	-1.39	0.0819	1509	0.978	0.918	16538	1
FBXL2	-6.29	10	-1.39	0.082	1510	0.978	0.918	16537	1
COMMD10	-6.59	11	-1.39	0.082	1511	0.978	0.918	16536	1
CISD3	-6.89	12	-1.39	0.0821	1512	0.978	0.918	16535	1
CXADR	-6.59	11	-1.39	0.0821	1513	0.978	0.918	16534	1
FRMD4A	-6.88	12	-1.39	0.0822	1514	0.978	0.918	16533	1
OR10C1	-6.88	12	-1.39	0.0823	1515	0.978	0.918	16532	1
OR5P2	-6.87	12	-1.39	0.0825	1516	0.978	0.918	16531	1
CDC73	-4.86	6	-1.39	0.0826	1517	0.978	0.917	16530	1
CD200R1	-6.87	12	-1.39	0.0826	1518	0.978	0.917	16529	1
TMEM145	-6.86	12	-1.39	0.0826	1519	0.978	0.917	16528	1
URI1	-5.6	8	-1.39	0.0829	1520	0.978	0.917	16527	1
KRT24	-5.93	9	-1.39	0.0829	1521	0.978	0.917	16526	1
DNAH6	-6.85	12	-1.39	0.0829	1522	0.978	0.917	16525	1
HAS1	-6.85	12	-1.39	0.083	1523	0.978	0.917	16524	1
EIF3L	-6.85	12	-1.39	0.083	1524	0.978	0.917	16523	1
RAB43	-6.85	12	-1.38	0.0831	1525	0.978	0.917	16522	1
PSPH	-6.84	12	-1.38	0.0832	1526	0.978	0.917	16521	1
OR10T2	-6.84	12	-1.38	0.0833	1527	0.978	0.917	16520	1
FAM215A	-5.92	9	-1.38	0.0833	1528	0.978	0.917	16519	1
CADPS2	-6.84	12	-1.38	0.0834	1529	0.978	0.917	16518	1
CNTN5	-6.83	12	-1.38	0.0834	1530	0.978	0.917	16517	1
PLA2G3	-6.83	12	-1.38	0.0834	1531	0.978	0.917	16516	1
APOBEC3D	-6.83	12	-1.38	0.0835	1532	0.978	0.916	16515	1
ABI2	-6.83	12	-1.38	0.0836	1533	0.978	0.916	16514	1
ERBB3	-5.91	9	-1.38	0.0837	1534	0.978	0.916	16513	1
NSUN7	-6.82	12	-1.38	0.0837	1535	0.978	0.916	16512	1
ATXN1	-6.82	12	-1.38	0.0837	1536	0.978	0.916	16511	1
GALM	-6.82	12	-1.38	0.0838	1537	0.978	0.916	16510	1
MEIS1	-6.82	12	-1.38	0.0838	1538	0.978	0.916	16509	1
PLEKHN1	-5.9	9	-1.38	0.0838	1539	0.978	0.916	16508	1
C3orf67	-6.81	12	-1.38	0.0839	1540	0.978	0.916	16507	1
FAM228B	-6.81	12	-1.38	0.0839	1541	0.978	0.916	16506	1
ACIN1	-6.81	12	-1.38	0.084	1542	0.978	0.916	16505	1
RRBP1	-6.81	12	-1.38	0.084	1543	0.978	0.916	16504	1
LRRC70	-6.81	12	-1.38	0.084	1544	0.978	0.916	16503	1
ZNF280B	-5.9	9	-1.38	0.0841	1545	0.978	0.916	16502	1
CD27	-6.81	12	-1.38	0.0841	1546	0.978	0.916	16501	1
SAAL1	-6.81	12	-1.38	0.0841	1547	0.978	0.916	16500	1
RPL35	-5.89	9	-1.38	0.0841	1548	0.978	0.916	16499	1
NEURL1B	-6.81	12	-1.38	0.0841	1549	0.978	0.916	16498	1
OTOS	-6.8	12	-1.38	0.0842	1550	0.978	0.916	16497	1
PCMTD2	-6.8	12	-1.38	0.0843	1551	0.978	0.916	16496	1
RIMS3	-6.8	12	-1.38	0.0843	1552	0.978	0.916	16495	1
OSGEPL1	-6.8	12	-1.38	0.0844	1553	0.978	0.916	16494	1
TTC22	-5.88	9	-1.38	0.0845	1554	0.978	0.916	16493	1
LRRC71	-6.79	12	-1.38	0.0845	1555	0.978	0.916	16492	1
OTUD7A	-6.79	12	-1.38	0.0845	1556	0.978	0.915	16491	1
CCDC176	-6.79	12	-1.37	0.0846	1557	0.978	0.915	16490	1
B3GALNT2	-6.79	12	-1.37	0.0847	1558	0.978	0.915	16489	1
SGSM1	-6.78	12	-1.37	0.0848	1559	0.978	0.915	16488	1
OR52A5	-6.78	12	-1.37	0.0848	1560	0.978	0.915	16487	1
ROPN1B	-5.87	9	-1.37	0.0848	1561	0.978	0.915	16486	1
PRR11	-6.78	12	-1.37	0.0849	1562	0.978	0.915	16485	1
MT4	-5.87	9	-1.37	0.0849	1563	0.978	0.915	16484	1
MYBBP1A	-6.78	12	-1.37	0.0849	1564	0.978	0.915	16483	1
ANKRD66	-6.77	12	-1.37	0.085	1565	0.978	0.915	16482	1
COL2A1	-6.77	12	-1.37	0.085	1566	0.978	0.915	16481	1
BLOC1S3	-6.77	12	-1.37	0.085	1567	0.978	0.915	16480	1
SBF2	-6.77	12	-1.37	0.085	1568	0.978	0.915	16479	1
SCGB1D4	-6.77	12	-1.37	0.0851	1569	0.978	0.915	16478	1
LTA4H	-6.77	12	-1.37	0.0852	1570	0.979	0.915	16477	1
SRFBP1	-5.16	7	-1.37	0.0854	1571	0.98	0.915	16476	1
COMMD6	-6.76	12	-1.37	0.0854	1572	0.98	0.915	16475	1
SMARCA1	-6.76	12	-1.37	0.0854	1573	0.98	0.915	16474	1
KRTAP4-12	-3.38	3	-1.37	0.0855	1574	0.98	0.915	16473	1
KIF25	-6.75	12	-1.37	0.0855	1575	0.98	0.914	16472	1
TEX14	-6.75	12	-1.37	0.0856	1576	0.98	0.914	16471	1
UMODL1	-6.75	12	-1.37	0.0857	1577	0.98	0.914	16470	1
TMEM140	-5.84	9	-1.37	0.0857	1578	0.98	0.914	16469	1
SIKE1	-5.15	7	-1.37	0.0858	1579	0.98	0.914	16468	1
FLI1	-6.74	12	-1.37	0.086	1580	0.981	0.914	16467	1
SPDEF	-6.74	12	-1.37	0.086	1581	0.981	0.914	16466	1
EIF2B2	-4.34	5	-1.36	0.0863	1582	0.981	0.914	16465	1
FAM101A	-6.73	12	-1.36	0.0863	1583	0.981	0.914	16464	1
DPCD	-5.82	9	-1.36	0.0863	1584	0.981	0.914	16463	1
CD6	-5.82	9	-1.36	0.0864	1585	0.981	0.914	16462	1
RCVRN	-6.72	12	-1.36	0.0864	1586	0.981	0.914	16461	1
CD163	-4.75	6	-1.36	0.0865	1587	0.981	0.914	16460	1
CSNK2A3	-5.82	9	-1.36	0.0865	1588	0.981	0.914	16459	1
BMS1	-4.34	5	-1.36	0.0865	1589	0.981	0.914	16458	1
DSG1	-6.72	12	-1.36	0.0865	1590	0.981	0.914	16457	1
ANP32E	-6.72	12	-1.36	0.0866	1591	0.981	0.913	16456	1
UBN1	-6.71	12	-1.36	0.0866	1592	0.981	0.913	16455	1
VWA9	-5.81	9	-1.36	0.0866	1593	0.981	0.913	16454	1
SRRT	-5.81	9	-1.36	0.0867	1594	0.981	0.913	16453	1
ATG7	-6.12	10	-1.36	0.0868	1595	0.981	0.913	16452	1
KRTAP10-11	-3.35	3	-1.36	0.0869	1596	0.981	0.913	16451	1
ACSL4	-6.7	12	-1.36	0.0869	1597	0.981	0.913	16450	1
SS18L2	-5.12	7	-1.36	0.087	1598	0.981	0.913	16449	1
8-Sep	-6.7	12	-1.36	0.087	1599	0.981	0.913	16448	1
MAGED1	-6.7	12	-1.36	0.0871	1600	0.981	0.913	16447	1
KHDC3L	-6.7	12	-1.36	0.0871	1601	0.981	0.913	16446	1
C19orf68	-6.7	12	-1.36	0.0871	1602	0.981	0.913	16445	1
PRSS37	-6.69	12	-1.36	0.0872	1603	0.981	0.913	16444	1
CABS1	-6.41	11	-1.36	0.0872	1604	0.981	0.913	16443	1
HYLS1	-6.69	12	-1.36	0.0872	1605	0.981	0.913	16442	1
KMT2A	-6.11	10	-1.36	0.0873	1606	0.981	0.913	16441	1
MKKS	-6.68	12	-1.36	0.0874	1607	0.981	0.913	16440	1
OR8B12	-6.68	12	-1.36	0.0875	1608	0.981	0.913	16439	1
CES5A	-6.68	12	-1.36	0.0875	1609	0.981	0.913	16438	1
MEGF9	-6.67	12	-1.36	0.0877	1610	0.982	0.912	16437	1
HR	-5.1	7	-1.35	0.0877	1611	0.982	0.912	16436	1
TM4SF20	-6.67	12	-1.35	0.0877	1612	0.982	0.912	16435	1
WBP5	-5.78	9	-1.35	0.0878	1613	0.982	0.912	16434	1
PACRG	-6.67	12	-1.35	0.0878	1614	0.982	0.912	16433	1
MAGEB5	-6.67	12	-1.35	0.0879	1615	0.982	0.912	16432	1
KRT8	-3.33	3	-1.35	0.0879	1616	0.982	0.912	16431	1
MRPS7	-5.77	9	-1.35	0.088	1617	0.982	0.912	16430	1
FRY	-5.77	9	-1.35	0.0881	1618	0.982	0.912	16429	1
CCPG1	-6.66	12	-1.35	0.0881	1619	0.982	0.912	16428	1
PSMB4	-5.08	7	-1.35	0.0882	1620	0.982	0.912	16427	1
GVQW1	-6.66	12	-1.35	0.0882	1621	0.982	0.912	16426	1
MYO1C	-6.65	12	-1.35	0.0883	1622	0.982	0.912	16425	1
GYPB	-3.33	3	-1.35	0.0884	1623	0.982	0.912	16424	1
RIMS4	-6.65	12	-1.35	0.0884	1624	0.982	0.912	16423	1
TPTE2	-5.76	9	-1.35	0.0885	1625	0.983	0.912	16422	1
TMSB4Y	-4.69	6	-1.35	0.0887	1626	0.984	0.911	16421	1
SUSD5	-6.63	12	-1.35	0.0888	1627	0.984	0.911	16420	1
RNASE10	-6.63	12	-1.35	0.0888	1628	0.984	0.911	16419	1
GLI3	-6.63	12	-1.35	0.0889	1629	0.985	0.911	16418	1
OR52E2	-6.63	12	-1.35	0.089	1630	0.985	0.911	16417	1
FGD1	-6.63	12	-1.35	0.089	1631	0.985	0.911	16416	1
UFD1L	-5.41	8	-1.35	0.0891	1632	0.985	0.911	16415	1
EIF2B1	-5.06	7	-1.35	0.0892	1633	0.985	0.911	16414	1
WAC	-6.04	10	-1.35	0.0892	1634	0.985	0.911	16413	1
NUCB2	-6.62	12	-1.35	0.0893	1635	0.986	0.911	16412	1
VCAN	-6.61	12	-1.34	0.0894	1636	0.986	0.911	16411	1
FERD3L	-6.6	12	-1.34	0.0896	1637	0.988	0.91	16410	1
SP5	-6.02	10	-1.34	0.0899	1638	0.989	0.91	16409	1
MEN1	-6.6	12	-1.34	0.0899	1639	0.989	0.91	16408	1
EIF1AY	-6.59	12	-1.34	0.0899	1640	0.989	0.91	16407	1
IRF2BP2	-6.59	12	-1.34	0.09	1641	0.989	0.91	16406	1
GNGT1	-6.59	12	-1.34	0.0901	1642	0.989	0.91	16405	1
ZFP42	-6.59	12	-1.34	0.0902	1643	0.989	0.91	16404	1
TSLP	-6.59	12	-1.34	0.0902	1644	0.989	0.91	16403	1
PAXIP1	-6.58	12	-1.34	0.0902	1645	0.989	0.91	16402	1
ANO2	-5.7	9	-1.34	0.0902	1646	0.989	0.91	16401	1
MEA1	-6.58	12	-1.34	0.0902	1647	0.989	0.91	16400	1
ITGB4	-6.58	12	-1.34	0.0903	1648	0.989	0.91	16399	1
CNTROB	-5.7	9	-1.34	0.0904	1649	0.989	0.91	16398	1
ATP6AP1L	-6.57	12	-1.34	0.0905	1650	0.99	0.91	16397	1
TMEM257	-5.69	9	-1.34	0.0907	1651	0.991	0.909	16396	1
WDPCP	-6.57	12	-1.34	0.0907	1652	0.991	0.909	16395	1
C1orf185	-6.56	12	-1.34	0.0908	1653	0.991	0.909	16394	1
TRABD	-6.56	12	-1.34	0.0908	1654	0.991	0.909	16393	1
TLR4	-6.56	12	-1.34	0.0909	1655	0.991	0.909	16392	1
SLC25A17	-6.56	12	-1.33	0.0909	1656	0.991	0.909	16391	1
OR6M1	-6.56	12	-1.33	0.091	1657	0.991	0.909	16390	1
DDAH1	-6.27	11	-1.33	0.0912	1658	0.991	0.909	16389	1
OR2T6	-6.55	12	-1.33	0.0912	1659	0.991	0.909	16388	1
ZNF16	-6.55	12	-1.33	0.0912	1660	0.991	0.909	16387	1
PLEKHA5	-6.55	12	-1.33	0.0912	1661	0.991	0.909	16386	1
CCNG2	-6.54	12	-1.33	0.0914	1662	0.991	0.909	16385	1
ILKAP	-6.54	12	-1.33	0.0914	1663	0.991	0.909	16384	1
HOXA9	-4.62	6	-1.33	0.0915	1664	0.991	0.908	16383	1
ADNP2	-5.66	9	-1.33	0.0915	1665	0.991	0.908	16382	1
FAM83C	-6.54	12	-1.33	0.0915	1666	0.991	0.908	16381	1
DMXL1	-6.54	12	-1.33	0.0916	1667	0.991	0.908	16380	1
CCDC160	-6.53	12	-1.33	0.0917	1668	0.991	0.908	16379	1
RGAG4	-6.53	12	-1.33	0.0917	1669	0.991	0.908	16378	1
TTPAL	-6.53	12	-1.33	0.0917	1670	0.991	0.908	16377	1
LZTS1	-6.53	12	-1.33	0.0917	1671	0.991	0.908	16376	1
SLC38A1	-6.52	12	-1.33	0.092	1672	0.991	0.908	16375	1
CPXCR1	-6.52	12	-1.33	0.092	1673	0.991	0.908	16374	1
RPSA	-4.61	6	-1.33	0.092	1674	0.991	0.908	16373	1
P2RY1	-6.51	12	-1.33	0.0922	1675	0.991	0.908	16372	1
KLHL28	-6.51	12	-1.33	0.0922	1676	0.991	0.908	16371	1
KIAA0513	-6.51	12	-1.33	0.0924	1677	0.991	0.908	16370	1
ZNF671	-6.5	12	-1.33	0.0926	1678	0.991	0.907	16369	1
ZNF101	-6.22	11	-1.32	0.0926	1679	0.991	0.907	16368	1
UXS1	-5.63	9	-1.32	0.0926	1680	0.991	0.907	16367	1
HES7	-6.49	12	-1.32	0.0928	1681	0.991	0.907	16366	1
LIPJ	-6.49	12	-1.32	0.0928	1682	0.991	0.907	16365	1
MAFK	-5.62	9	-1.32	0.0929	1683	0.991	0.907	16364	1
ATP11B	-6.48	12	-1.32	0.093	1684	0.991	0.907	16363	1
KLK1	-6.48	12	-1.32	0.093	1685	0.991	0.907	16362	1
ZC4H2	-6.48	12	-1.32	0.0931	1686	0.991	0.907	16361	1
C1QC	-6.48	12	-1.32	0.0932	1687	0.991	0.907	16360	1
ESF1	-6.47	12	-1.32	0.0934	1688	0.991	0.907	16359	1
CPSF4	-5.6	9	-1.32	0.0935	1689	0.991	0.906	16358	1
CLEC4M	-6.47	12	-1.32	0.0935	1690	0.991	0.906	16357	1
DMRT1	-6.47	12	-1.32	0.0935	1691	0.991	0.906	16356	1
ZNF776	-6.47	12	-1.32	0.0936	1692	0.991	0.906	16355	1
ZNF337	-6.46	12	-1.32	0.0936	1693	0.991	0.906	16354	1
SLC35G2	-6.46	12	-1.32	0.0937	1694	0.991	0.906	16353	1
ONECUT3	-5.59	9	-1.32	0.0937	1695	0.991	0.906	16352	1
GPR108	-6.45	12	-1.32	0.0939	1696	0.991	0.906	16351	1
ZNF264	-4.93	7	-1.32	0.094	1697	0.991	0.906	16350	1
SCD	-6.45	12	-1.32	0.0941	1698	0.991	0.906	16349	1
TAF8	-4.92	7	-1.32	0.0942	1699	0.991	0.906	16348	1
TMEM237	-6.44	12	-1.32	0.0942	1700	0.991	0.906	16347	1
XPO4	-5.88	10	-1.31	0.0943	1701	0.991	0.906	16346	1
PYCR1	-5.58	9	-1.31	0.0943	1702	0.991	0.906	16345	1
HEPH	-6.44	12	-1.31	0.0943	1703	0.991	0.906	16344	1
PLEKHG7	-6.44	12	-1.31	0.0944	1704	0.991	0.906	16343	1
APOBEC3G	-5.88	10	-1.31	0.0944	1705	0.991	0.906	16342	1
SUPT6H	-4.91	7	-1.31	0.0945	1706	0.991	0.906	16341	1
SLC5A7	-6.43	12	-1.31	0.0946	1707	0.991	0.905	16340	1
PLEKHH3	-6.43	12	-1.31	0.0946	1708	0.991	0.905	16339	1
FABP1	-6.43	12	-1.31	0.0946	1709	0.991	0.905	16338	1
C14orf166	-6.43	12	-1.31	0.0947	1710	0.991	0.905	16337	1
AKR1E2	-6.42	12	-1.31	0.0948	1711	0.991	0.905	16336	1
SIGIRR	-6.42	12	-1.31	0.0948	1712	0.991	0.905	16335	1
NOLC1	-6.42	12	-1.31	0.0949	1713	0.991	0.905	16334	1
ELFN1	-6.41	12	-1.31	0.0952	1714	0.991	0.905	16333	1
APOA1BP	-6.41	12	-1.31	0.0952	1715	0.991	0.905	16332	1
EPYC	-6.41	12	-1.31	0.0952	1716	0.991	0.905	16331	1
INPP4A	-6.41	12	-1.31	0.0953	1717	0.991	0.905	16330	1
NANOS1	-6.4	12	-1.31	0.0953	1718	0.991	0.905	16329	1
SMARCD2	-6.4	12	-1.31	0.0954	1719	0.991	0.905	16328	1
NIPSNAP1	-5.85	10	-1.31	0.0954	1720	0.991	0.905	16327	1
NME4	-6.12	11	-1.31	0.0957	1721	0.991	0.904	16326	1
IRGC	-4.88	7	-1.31	0.0957	1722	0.991	0.904	16325	1
OIP5	-5.22	8	-1.31	0.0957	1723	0.991	0.904	16324	1
KRT25	-6.39	12	-1.31	0.0958	1724	0.991	0.904	16323	1
BMPR1A	-6.39	12	-1.31	0.0959	1725	0.991	0.904	16322	1
DHX33	-5.53	9	-1.31	0.0959	1726	0.991	0.904	16321	1
IPO13	-5.83	10	-1.31	0.0959	1727	0.991	0.904	16320	1
BOP1	-5.82	10	-1.3	0.096	1728	0.991	0.904	16319	1
CLCN4	-5.82	10	-1.3	0.0961	1729	0.991	0.904	16318	1
OR6C1	-6.38	12	-1.3	0.0961	1730	0.991	0.904	16317	1
TM9SF4	-6.38	12	-1.3	0.0962	1731	0.991	0.904	16316	1
B4GALT1	-6.1	11	-1.3	0.0962	1732	0.991	0.904	16315	1
TCP1	-3.68	4	-1.3	0.0962	1733	0.991	0.904	16314	1
BAZ2A	-6.37	12	-1.3	0.0962	1734	0.991	0.904	16313	1
UBQLN4	-6.37	12	-1.3	0.0963	1735	0.991	0.904	16312	1
TSHZ1	-6.37	12	-1.3	0.0963	1736	0.991	0.904	16311	1
DPM1	-6.37	12	-1.3	0.0963	1737	0.991	0.904	16310	1
RC3H2	-6.37	12	-1.3	0.0964	1738	0.991	0.904	16309	1
MASP1	-4.5	6	-1.3	0.0964	1739	0.991	0.904	16308	1
OR8D1	-6.37	12	-1.3	0.0964	1740	0.991	0.904	16307	1
ABCG8	-6.36	12	-1.3	0.0965	1741	0.991	0.904	16306	1
AOC1	-6.36	12	-1.3	0.0965	1742	0.991	0.903	16305	1
BHLHE40	-6.36	12	-1.3	0.0966	1743	0.991	0.903	16304	1
TMEM60	-6.36	12	-1.3	0.0966	1744	0.991	0.903	16303	1
DBF4	-5.5	9	-1.3	0.0969	1745	0.991	0.903	16302	1
TBX22	-6.35	12	-1.3	0.097	1746	0.991	0.903	16301	1
WDR52	-6.35	12	-1.3	0.097	1747	0.991	0.903	16300	1
NT5E	-6.35	12	-1.3	0.0971	1748	0.991	0.903	16299	1
FAM9B	-6.34	12	-1.3	0.0973	1749	0.991	0.903	16298	1
IQGAP3	-5.78	10	-1.3	0.0973	1750	0.991	0.903	16297	1
UGT1A6	-6.34	12	-1.3	0.0974	1751	0.991	0.903	16296	1
TCTE1	-5.48	9	-1.3	0.0974	1752	0.991	0.903	16295	1
ALDOC	-6.33	12	-1.3	0.0975	1753	0.991	0.903	16294	1
PWP2	-5.17	8	-1.3	0.0975	1754	0.991	0.902	16293	1
SLC14A2	-6.33	12	-1.3	0.0976	1755	0.991	0.902	16292	1
SCNN1A	-6.33	12	-1.3	0.0976	1756	0.991	0.902	16291	1
LRRK2	-6.33	12	-1.3	0.0976	1757	0.991	0.902	16290	1
ARMC10	-5.48	9	-1.3	0.0976	1758	0.991	0.902	16289	1
OR7G3	-6.32	12	-1.29	0.0977	1759	0.991	0.902	16288	1
UBXN7	-6.32	12	-1.29	0.0978	1760	0.991	0.902	16287	1
GPRIN2	-6.32	12	-1.29	0.0978	1761	0.991	0.902	16286	1
TNFRSF11B	-6.32	12	-1.29	0.0979	1762	0.991	0.902	16285	1
MCMDC2	-6.32	12	-1.29	0.0979	1763	0.991	0.902	16284	1
NT5C3B	-5.47	9	-1.29	0.0979	1764	0.991	0.902	16283	1
RGS4	-5.77	10	-1.29	0.0979	1765	0.991	0.902	16282	1
METAP2	-5.47	9	-1.29	0.0979	1766	0.991	0.902	16281	1
OR2L5	-4.46	6	-1.29	0.0983	1767	0.991	0.902	16280	1
RFX4	-5.75	10	-1.29	0.0984	1768	0.991	0.902	16279	1
TRAF3	-6.3	12	-1.29	0.0984	1769	0.991	0.902	16278	1
HAPLN2	-6.3	12	-1.29	0.0984	1770	0.991	0.902	16277	1
PXT1	-6.3	12	-1.29	0.0984	1771	0.991	0.902	16276	1
GLRB	-6.3	12	-1.29	0.0984	1772	0.991	0.902	16275	1
SCN4A	-6.29	12	-1.29	0.0986	1773	0.991	0.901	16274	1
CT62	-6.29	12	-1.29	0.0987	1774	0.991	0.901	16273	1
HRK	-5.74	10	-1.29	0.0987	1775	0.991	0.901	16272	1
SEMA5A	-6.29	12	-1.29	0.0988	1776	0.991	0.901	16271	1
KIAA0895L	-6.29	12	-1.29	0.0988	1777	0.991	0.901	16270	1
SPANXN4	-6.29	12	-1.29	0.0988	1778	0.991	0.901	16269	1
CALML5	-6.02	11	-1.29	0.0988	1779	0.991	0.901	16268	1
TMEM202	-5.74	10	-1.29	0.0989	1780	0.991	0.901	16267	1
RAD9B	-5.44	9	-1.29	0.0989	1781	0.991	0.901	16266	1
LPL	-6.28	12	-1.29	0.0989	1782	0.991	0.901	16265	1
MORF4L1	-6.28	12	-1.29	0.099	1783	0.991	0.901	16264	1
OR5T2	-6.28	12	-1.29	0.099	1784	0.991	0.901	16263	1
FLNA	-6.28	12	-1.29	0.099	1785	0.991	0.901	16262	1
ULBP3	-6.27	12	-1.29	0.0992	1786	0.991	0.901	16261	1
TPRXL	-5.43	9	-1.29	0.0993	1787	0.991	0.901	16260	1
OR13H1	-6.26	12	-1.28	0.0995	1788	0.991	0.901	16259	1
CXorf38	-6.26	12	-1.28	0.0996	1789	0.991	0.9	16258	1
LRIF1	-6.26	12	-1.28	0.0997	1790	0.991	0.9	16257	1
ARL15	-6.25	12	-1.28	0.0998	1791	0.991	0.9	16256	1
RNF130	-6.25	12	-1.28	0.1	1792	0.991	0.9	16255	1
YPEL5	-5.1	8	-1.28	0.1	1793	0.991	0.9	16254	1
UBQLN3	-6.24	12	-1.28	0.1	1794	0.991	0.9	16253	1
FUT7	-6.23	12	-1.28	0.1	1795	0.991	0.9	16252	1
UROS	-5.4	9	-1.28	0.101	1796	0.991	0.899	16251	1
ADAT1	-6.23	12	-1.28	0.101	1797	0.991	0.899	16250	1
PCNP	-5.39	9	-1.28	0.101	1798	0.991	0.899	16249	1
LYZ	-5.39	9	-1.28	0.101	1799	0.991	0.899	16248	1
FOXN4	-6.22	12	-1.28	0.101	1800	0.991	0.899	16247	1
RPS4Y2	-3.11	3	-1.28	0.101	1801	0.991	0.899	16246	1
OR4C16	-5.68	10	-1.28	0.101	1802	0.991	0.899	16245	1
DEFB125	-6.22	12	-1.28	0.101	1803	0.991	0.899	16244	1
HCFC1	-5.67	10	-1.28	0.101	1804	0.991	0.899	16243	1
RNASEH2C	-6.21	12	-1.28	0.101	1805	0.991	0.899	16242	1
MINK1	-6.21	12	-1.28	0.101	1806	0.991	0.899	16241	1
OR6K2	-6.21	12	-1.28	0.101	1807	0.991	0.899	16240	1
QDPR	-6.21	12	-1.28	0.101	1808	0.991	0.899	16239	1
DMPK	-6.21	12	-1.27	0.101	1809	0.991	0.899	16238	1
CYP4F2	-6.21	12	-1.27	0.101	1810	0.991	0.899	16237	1
NMB	-6.2	12	-1.27	0.101	1811	0.991	0.899	16236	1
NCBP2	-4.39	6	-1.27	0.101	1812	0.991	0.899	16235	1
EBLN1	-6.2	12	-1.27	0.101	1813	0.991	0.899	16234	1
VAX2	-6.2	12	-1.27	0.101	1814	0.991	0.899	16233	1
KRTAP9-1	-6.2	12	-1.27	0.102	1815	0.991	0.898	16232	1
SLC25A41	-6.19	12	-1.27	0.102	1816	0.991	0.898	16231	1
ADCY8	-5.36	9	-1.27	0.102	1817	0.991	0.898	16230	1
C11orf52	-6.19	12	-1.27	0.102	1818	0.991	0.898	16229	1
REP15	-6.19	12	-1.27	0.102	1819	0.991	0.898	16228	1
TRMT10C	-5.05	8	-1.27	0.102	1820	0.991	0.898	16227	1
NPHS2	-6.18	12	-1.27	0.102	1821	0.991	0.898	16226	1
OR4D10	-5.35	9	-1.27	0.102	1822	0.991	0.898	16225	1
YBX3	-5.35	9	-1.27	0.102	1823	0.991	0.898	16224	1
C17orf51	-6.18	12	-1.27	0.102	1824	0.991	0.898	16223	1
SOS2	-6.18	12	-1.27	0.102	1825	0.991	0.898	16222	1
RND2	-6.17	12	-1.27	0.102	1826	0.991	0.898	16221	1
NRTN	-5.34	9	-1.27	0.102	1827	0.991	0.898	16220	1
ZNF329	-5.9	11	-1.27	0.102	1828	0.991	0.898	16219	1
NOP56	-4.71	7	-1.27	0.102	1829	0.991	0.898	16218	1
C22orf31	-6.17	12	-1.27	0.102	1830	0.991	0.898	16217	1
IPO7	-3.98	5	-1.27	0.102	1831	0.991	0.898	16216	1
CTDSPL	-5.34	9	-1.27	0.102	1832	0.991	0.898	16215	1
NRAP	-6.17	12	-1.27	0.102	1833	0.991	0.898	16214	1
CHMP4C	-6.16	12	-1.27	0.103	1834	0.991	0.897	16213	1
USP30	-6.16	12	-1.27	0.103	1835	0.991	0.897	16212	1
GALR3	-6.16	12	-1.27	0.103	1836	0.991	0.897	16211	1
IFI16	-5.62	10	-1.27	0.103	1837	0.991	0.897	16210	1
DNAH1	-6.15	12	-1.27	0.103	1838	0.991	0.897	16209	1
SMAGP	-5.89	11	-1.26	0.103	1839	0.991	0.897	16208	1
SLC22A7	-6.15	12	-1.26	0.103	1840	0.991	0.897	16207	1
MAGEB18	-6.14	12	-1.26	0.103	1841	0.991	0.897	16206	1
SHMT2	-6.14	12	-1.26	0.103	1842	0.991	0.897	16205	1
CIAO1	-5.6	10	-1.26	0.103	1843	0.991	0.897	16204	1
MADD	-5.6	10	-1.26	0.103	1844	0.991	0.897	16203	1
ZNF487	-3.07	3	-1.26	0.103	1845	0.991	0.897	16202	1
UBAC1	-5.31	9	-1.26	0.104	1846	0.991	0.896	16201	1
GPCPD1	-6.13	12	-1.26	0.104	1847	0.991	0.896	16200	1
LHFPL1	-6.13	12	-1.26	0.104	1848	0.991	0.896	16199	1
EFHC1	-6.12	12	-1.26	0.104	1849	0.991	0.896	16198	1
KRTAP19-7	-4.33	6	-1.26	0.104	1850	0.991	0.896	16197	1
GNAI3	-6.12	12	-1.26	0.104	1851	0.991	0.896	16196	1
GHR	-6.12	12	-1.26	0.104	1852	0.991	0.896	16195	1
MYL1	-6.12	12	-1.26	0.104	1853	0.991	0.896	16194	1
CLUAP1	-5.86	11	-1.26	0.104	1854	0.991	0.896	16193	1
C1orf109	-4.67	7	-1.26	0.104	1855	0.991	0.896	16192	1
RGSL1	-6.12	12	-1.26	0.104	1856	0.991	0.896	16191	1
PLTP	-6.12	12	-1.26	0.104	1857	0.991	0.896	16190	1
CCBE1	-6.12	12	-1.26	0.104	1858	0.991	0.896	16189	1
ADCY10	-6.12	12	-1.26	0.104	1859	0.991	0.896	16188	1
NSG1	-6.12	12	-1.26	0.104	1860	0.991	0.896	16187	1
UVRAG	-5.86	11	-1.26	0.104	1861	0.991	0.896	16186	1
RBM4	-5.58	10	-1.26	0.104	1862	0.991	0.896	16185	1
TMPRSS4	-6.11	12	-1.26	0.104	1863	0.991	0.896	16184	1
MFSD3	-6.11	12	-1.26	0.104	1864	0.991	0.896	16183	1
ALG6	-6.11	12	-1.26	0.104	1865	0.991	0.896	16182	1
SLITRK4	-5.29	9	-1.26	0.104	1866	0.991	0.896	16181	1
AMER1	-6.11	12	-1.26	0.104	1867	0.991	0.896	16180	1
C10orf67	-6.11	12	-1.26	0.104	1868	0.991	0.896	16179	1
GPR137	-5.57	10	-1.26	0.104	1869	0.991	0.896	16178	1
MMP15	-5.28	9	-1.26	0.104	1870	0.991	0.896	16177	1
GADL1	-6.1	12	-1.26	0.105	1871	0.991	0.895	16176	1
MAGIX	-6.1	12	-1.26	0.105	1872	0.991	0.895	16175	1
CTPS2	-6.1	12	-1.26	0.105	1873	0.991	0.895	16174	1
DACT3	-6.1	12	-1.26	0.105	1874	0.991	0.895	16173	1
PCP4L1	-6.09	12	-1.26	0.105	1875	0.991	0.895	16172	1
HOXD8	-5.28	9	-1.25	0.105	1876	0.991	0.895	16171	1
HTATIP2	-6.09	12	-1.25	0.105	1877	0.991	0.895	16170	1
MYOM1	-6.09	12	-1.25	0.105	1878	0.991	0.895	16169	1
ELAVL1	-6.08	12	-1.25	0.105	1879	0.991	0.895	16168	1
RABAC1	-6.08	12	-1.25	0.105	1880	0.991	0.895	16167	1
NAGPA	-6.08	12	-1.25	0.105	1881	0.991	0.895	16166	1
AOX1	-5.26	9	-1.25	0.105	1882	0.991	0.895	16165	1
OCIAD2	-6.08	12	-1.25	0.105	1883	0.991	0.895	16164	1
CISD1	-3.04	3	-1.25	0.105	1884	0.991	0.895	16163	1
C2CD5	-6.07	12	-1.25	0.105	1885	0.991	0.895	16162	1
ZSCAN4	-6.07	12	-1.25	0.105	1886	0.991	0.895	16161	1
MYO5C	-6.07	12	-1.25	0.106	1887	0.991	0.894	16160	1
PNMAL1	-6.07	12	-1.25	0.106	1888	0.991	0.894	16159	1
SH3BGR	-6.07	12	-1.25	0.106	1889	0.991	0.894	16158	1
CSMD2	-6.07	12	-1.25	0.106	1890	0.991	0.894	16157	1
R3HDM2	-6.06	12	-1.25	0.106	1891	0.991	0.894	16156	1
PPP1R1C	-6.06	12	-1.25	0.106	1892	0.991	0.894	16155	1
C12orf57	-5.8	11	-1.25	0.106	1893	0.991	0.894	16154	1
KIAA0195	-6.05	12	-1.25	0.106	1894	0.991	0.894	16153	1
LAX1	-4.94	8	-1.25	0.106	1895	0.991	0.894	16152	1
MPC1	-6.05	12	-1.25	0.106	1896	0.991	0.894	16151	1
CEACAM21	-6.05	12	-1.25	0.106	1897	0.991	0.894	16150	1
BMPR2	-5.24	9	-1.25	0.106	1898	0.991	0.894	16149	1
CD68	-6.04	12	-1.25	0.106	1899	0.991	0.894	16148	1
NOX3	-6.04	12	-1.25	0.106	1900	0.991	0.894	16147	1
PLCD1	-6.04	12	-1.25	0.106	1901	0.991	0.894	16146	1
TOMM20L	-6.04	12	-1.25	0.106	1902	0.991	0.894	16145	1
USP18	-5.51	10	-1.25	0.106	1903	0.991	0.894	16144	1
FBXW9	-6.03	12	-1.24	0.107	1904	0.991	0.893	16143	1
ZBTB7A	-6.03	12	-1.24	0.107	1905	0.991	0.893	16142	1
R3HDM1	-6.03	12	-1.24	0.107	1906	0.991	0.893	16141	1
NDUFS6	-6.03	12	-1.24	0.107	1907	0.991	0.893	16140	1
P2RY11	-3.01	3	-1.24	0.107	1908	0.991	0.893	16139	1
DNALI1	-6.03	12	-1.24	0.107	1909	0.991	0.893	16138	1
OR10H2	-6.02	12	-1.24	0.107	1910	0.991	0.893	16137	1
MAMLD1	-6.02	12	-1.24	0.107	1911	0.991	0.893	16136	1
PRKCDBP	-6.02	12	-1.24	0.107	1912	0.991	0.893	16135	1
CCDC58	-3.01	3	-1.24	0.107	1913	0.991	0.893	16134	1
TRIM5	-6.01	12	-1.24	0.107	1914	0.991	0.893	16133	1
CEACAM3	-6.01	12	-1.24	0.107	1915	0.991	0.893	16132	1
HDLBP	-6.01	12	-1.24	0.107	1916	0.991	0.893	16131	1
RERGL	-6.01	12	-1.24	0.107	1917	0.991	0.893	16130	1
GJD2	-5.2	9	-1.24	0.107	1918	0.991	0.893	16129	1
FBXO43	-6.01	12	-1.24	0.108	1919	0.991	0.892	16128	1
SBSPON	-6	12	-1.24	0.108	1920	0.991	0.892	16127	1
NAA15	-4.9	8	-1.24	0.108	1921	0.991	0.892	16126	1
PROCA1	-6	12	-1.24	0.108	1922	0.991	0.892	16125	1
SLMO1	-6	12	-1.24	0.108	1923	0.991	0.892	16124	1
SH3D19	-5.19	9	-1.24	0.108	1924	0.991	0.892	16123	1
GBA	-6	12	-1.24	0.108	1925	0.991	0.892	16122	1
NDUFA4	-4.24	6	-1.24	0.108	1926	0.991	0.892	16121	1
ELMO2	-5.47	10	-1.24	0.108	1927	0.991	0.892	16120	1
TRIM9	-6	12	-1.24	0.108	1928	0.991	0.892	16119	1
ARHGEF10	-6	12	-1.24	0.108	1929	0.991	0.892	16118	1
ATP7A	-5.47	10	-1.24	0.108	1930	0.991	0.892	16117	1
ADCY5	-5.99	12	-1.24	0.108	1931	0.991	0.892	16116	1
SP140	-5.19	9	-1.24	0.108	1932	0.991	0.892	16115	1
NICN1	-5.99	12	-1.24	0.108	1933	0.991	0.892	16114	1
ODF3L2	-5.99	12	-1.24	0.108	1934	0.991	0.892	16113	1
STAT5B	-5.99	12	-1.24	0.108	1935	0.991	0.892	16112	1
MN1	-5.98	12	-1.24	0.108	1936	0.991	0.892	16111	1
UEVLD	-5.73	11	-1.24	0.108	1937	0.991	0.892	16110	1
OR8K5	-5.98	12	-1.24	0.108	1938	0.991	0.892	16109	1
PLEKHB1	-5.98	12	-1.24	0.108	1939	0.991	0.892	16108	1
PACSIN2	-5.98	12	-1.24	0.108	1940	0.991	0.892	16107	1
AARSD1	-2.99	3	-1.24	0.108	1941	0.991	0.892	16106	1
CDCP2	-5.98	12	-1.24	0.108	1942	0.991	0.892	16105	1
PRRT2	-5.46	10	-1.24	0.108	1943	0.991	0.892	16104	1
CRADD	-5.98	12	-1.24	0.108	1944	0.991	0.892	16103	1
MARCKSL1	-5.72	11	-1.23	0.108	1945	0.991	0.892	16102	1
SASH3	-5.97	12	-1.23	0.108	1946	0.991	0.892	16101	1
HIST1H2BO	-3.86	5	-1.23	0.109	1947	0.991	0.891	16100	1
CYB5D1	-5.97	12	-1.23	0.109	1948	0.991	0.891	16099	1
IFT140	-5.97	12	-1.23	0.109	1949	0.991	0.891	16098	1
EEF2	-3.85	5	-1.23	0.109	1950	0.991	0.891	16097	1
ADPRH	-5.96	12	-1.23	0.109	1951	0.991	0.891	16096	1
KRT10	-5.96	12	-1.23	0.109	1952	0.991	0.891	16095	1
CEACAM6	-5.96	12	-1.23	0.109	1953	0.991	0.891	16094	1
GDA	-5.96	12	-1.23	0.109	1954	0.991	0.891	16093	1
PRPF4B	-5.44	10	-1.23	0.109	1955	0.991	0.891	16092	1
SUFU	-5.96	12	-1.23	0.109	1956	0.991	0.891	16091	1
CSNK1G3	-5.95	12	-1.23	0.109	1957	0.991	0.891	16090	1
FABP7	-5.95	12	-1.23	0.109	1958	0.991	0.891	16089	1
HAT1	-5.95	12	-1.23	0.109	1959	0.991	0.891	16088	1
LRRC48	-5.43	10	-1.23	0.109	1960	0.991	0.891	16087	1
ZNF599	-5.95	12	-1.23	0.109	1961	0.991	0.891	16086	1
TLX1NB	-5.95	12	-1.23	0.109	1962	0.991	0.891	16085	1
MAP3K4	-5.95	12	-1.23	0.109	1963	0.991	0.891	16084	1
LRRC8B	-5.95	12	-1.23	0.109	1964	0.991	0.891	16083	1
ZNF7	-5.95	12	-1.23	0.109	1965	0.991	0.891	16082	1
RGAG1	-5.94	12	-1.23	0.11	1966	0.991	0.89	16081	1
BTC	-5.94	12	-1.23	0.11	1967	0.991	0.89	16080	1
FKBP1C	-5.14	9	-1.23	0.11	1968	0.991	0.89	16079	1
BPIFC	-5.94	12	-1.23	0.11	1969	0.991	0.89	16078	1
PXN	-5.14	9	-1.23	0.11	1970	0.991	0.89	16077	1
BCKDHB	-5.93	12	-1.23	0.11	1971	0.991	0.89	16076	1
NIPBL	-5.41	10	-1.23	0.11	1972	0.991	0.89	16075	1
NSMCE4A	-5.13	9	-1.23	0.11	1973	0.991	0.89	16074	1
STK4	-5.93	12	-1.23	0.11	1974	0.991	0.89	16073	1
BET1	-5.13	9	-1.23	0.11	1975	0.991	0.89	16072	1
TMTC2	-5.93	12	-1.23	0.11	1976	0.991	0.89	16071	1
NHLH1	-5.93	12	-1.23	0.11	1977	0.991	0.89	16070	1
CNGA1	-4.53	7	-1.23	0.11	1978	0.991	0.89	16069	1
IER5	-5.41	10	-1.23	0.11	1979	0.991	0.89	16068	1
CHAC1	-5.92	12	-1.23	0.11	1980	0.991	0.89	16067	1
IFNW1	-5.91	12	-1.22	0.11	1981	0.991	0.89	16066	1
NGFRAP1	-5.91	12	-1.22	0.11	1982	0.991	0.89	16065	1
DHX9	-5.12	9	-1.22	0.11	1983	0.991	0.89	16064	1
SENP5	-5.91	12	-1.22	0.111	1984	0.991	0.889	16063	1
SPATA5	-4.18	6	-1.22	0.111	1985	0.991	0.889	16062	1
PCDHA8	-5.91	12	-1.22	0.111	1986	0.991	0.889	16061	1
IFNAR2	-5.11	9	-1.22	0.111	1987	0.991	0.889	16060	1
SLC2A1	-5.11	9	-1.22	0.111	1988	0.991	0.889	16059	1
C6orf52	-5.39	10	-1.22	0.111	1989	0.991	0.889	16058	1
ANGEL1	-5.9	12	-1.22	0.111	1990	0.991	0.889	16057	1
OR4C12	-5.9	12	-1.22	0.111	1991	0.991	0.889	16056	1
WBSCR17	-5.9	12	-1.22	0.111	1992	0.991	0.889	16055	1
CINP	-5.38	10	-1.22	0.111	1993	0.991	0.889	16054	1
EMP1	-5.89	12	-1.22	0.111	1994	0.991	0.889	16053	1
EIF4E2	-5.88	12	-1.22	0.112	1995	0.991	0.888	16052	1
HPS1	-5.09	9	-1.22	0.112	1996	0.991	0.888	16051	1
STRADA	-5.87	12	-1.22	0.112	1997	0.991	0.888	16050	1
GGH	-5.87	12	-1.22	0.112	1998	0.991	0.888	16049	1
SLC25A24	-5.87	12	-1.22	0.112	1999	0.991	0.888	16048	1
[truncated: 16,047 more rows]
