# Supplementary material for: Genome‐Wide CRISPR Screen Reveals PIK3CA Inhibition Enhances Lipid Nanoparticle‐Mediated siRNA Delivery
Source: Adv Sci (Weinh). 2025 Dec 7;13(11):e17617. doi: 10.1002/advs.202517617 (PMC12931213; doi:10.1002/advs.202517617)
Supplement: Supplementary file 2 — Supporting Information [file ADVS-13-e17617-s001.zip › Gene_Rank-FAM-High.csv]

GENE	sumZ	numObs	normZ	pval_synth	rank_synth	fdr_synth	pval_supp	rank_supp	fdr_supp
TAOK1	-33.8	12	-5.99	1.04E-09	1	0.0000187	1	18048	1
RAD9B	-22.27	9	-4.56	0.00000255	2	0.023	1	18047	1
NKAPL	-23.96	12	-4.25	0.0000107	3	0.0646	1	18046	1
BRPF3	-22.97	12	-4.08	0.000023	4	0.104	1	18045	1
SNX16	-22.23	12	-3.94	0.0000402	5	0.131	1	18044	1
NAA35	-16.87	7	-3.92	0.0000445	6	0.131	1	18043	1
ADAM29	-21.78	12	-3.86	0.0000557	7	0.131	1	18042	1
DNAH6	-21.62	12	-3.84	0.0000627	8	0.131	1	18041	1
GJA10	-19.68	10	-3.82	0.0000655	9	0.131	1	18040	1
HSD17B7	-20.96	12	-3.72	0.0001	10	0.161	1	18039	1
HEBP1	-18.15	9	-3.72	0.0001	11	0.161	1	18038	1
RNF38	-20.68	12	-3.67	0.000122	12	0.161	1	18037	1
FAM49A	-19.78	11	-3.66	0.000124	13	0.161	1	18036	1
CHRNA2	-20.54	12	-3.64	0.000134	14	0.161	1	18035	1
HDGFRP3	-19.62	11	-3.64	0.000138	15	0.161	1	18034	1
TRIM40	-18.67	10	-3.63	0.000142	16	0.161	1	18033	1
ZAP70	-20.28	12	-3.6	0.00016	17	0.17	1	18032	1
PDCD10	-19.89	12	-3.53	0.000208	18	0.2	1	18031	1
CUL9	-19.8	12	-3.51	0.000221	19	0.2	1	18030	1
STIL	-13.95	6	-3.5	0.000233	20	0.2	1	18029	1
TMEM33	-19.67	12	-3.49	0.000242	21	0.2	1	18028	1
AK2	-19.61	12	-3.48	0.000252	22	0.2	1	18027	1
CT45A5	-9.76	3	-3.46	0.000266	23	0.2	1	18026	1
IL10	-19.52	12	-3.46	0.000266	24	0.2	1	18025	1
FLOT2	-19.34	12	-3.43	0.0003	25	0.216	1	18024	1
CCNYL1	-19.21	12	-3.41	0.000327	26	0.221	1	18023	1
VWC2	-19.19	12	-3.4	0.000331	27	0.221	1	18022	1
TREX2	-19.06	12	-3.38	0.000359	28	0.227	1	18021	1
PCP2	-19.04	12	-3.38	0.000366	29	0.227	1	18020	1
DYNC1LI2	-18.99	12	-3.37	0.000377	30	0.227	1	18019	1
RARA	-17.28	10	-3.36	0.000391	31	0.228	1	18018	1
CPA4	-18.88	12	-3.35	0.000405	32	0.228	1	18017	1
AATF	-17.16	10	-3.34	0.000425	33	0.232	1	18016	1
ZNF66	-9.35	3	-3.32	0.000455	34	0.237	1	18015	1
KCNJ5	-18.68	12	-3.31	0.000459	35	0.237	1	18014	1
LIPK	-18.05	12	-3.2	0.000681	36	0.328	0.999	18013	1
ZSWIM6	-17.99	12	-3.19	0.000705	37	0.328	0.999	18012	1
PRDX2	-17.97	12	-3.19	0.000714	38	0.328	0.999	18011	1
CMTM8	-17.96	12	-3.19	0.000718	39	0.328	0.999	18010	1
GSTA3	-8.97	3	-3.18	0.000726	40	0.328	0.999	18009	1
TMEM254	-15.42	9	-3.16	0.000791	41	0.343	0.999	18008	1
WWC3	-17.72	12	-3.15	0.00083	42	0.343	0.999	18007	1
GPM6A	-17.7	12	-3.14	0.000842	43	0.343	0.999	18006	1
CC2D1B	-17.7	12	-3.14	0.000844	44	0.343	0.999	18005	1
KIF26A	-17.67	12	-3.14	0.000855	45	0.343	0.999	18004	1
ITM2B	-17.57	12	-3.12	0.000909	46	0.357	0.999	18003	1
NF2	-17.52	12	-3.11	0.000937	47	0.36	0.999	18002	1
CSGALNACT1	-17.42	12	-3.09	0.000994	48	0.373	0.999	18001	1
C1orf145	-8.68	3	-3.08	0.00103	49	0.373	0.999	18000	1
PALM	-17.35	12	-3.08	0.00104	50	0.373	0.999	17999	1
VDR	-15.81	10	-3.07	0.00105	51	0.373	0.999	17998	1
REPS2	-17.27	12	-3.06	0.00109	52	0.375	0.999	17997	1
CYP4X1	-17.24	12	-3.06	0.00111	53	0.375	0.999	17996	1
OBSL1	-15.72	10	-3.06	0.00112	54	0.375	0.999	17995	1
SETD5	-17.1	12	-3.03	0.0012	55	0.395	0.999	17994	1
BLZF1	-17.01	12	-3.02	0.00127	56	0.409	0.999	17993	1
NTN4	-16.97	12	-3.01	0.0013	57	0.409	0.999	17992	1
P2RY13	-14.63	9	-3	0.00136	58	0.409	0.999	17991	1
VPS37C	-16.88	12	-3	0.00137	59	0.409	0.999	17990	1
NDUFAF6	-16.87	12	-2.99	0.00137	60	0.409	0.999	17989	1
P2RY1	-16.86	12	-2.99	0.00138	61	0.409	0.999	17988	1
NR4A2	-16.81	12	-2.98	0.00142	62	0.414	0.999	17987	1
NRXN3	-16.74	12	-2.97	0.00149	63	0.424	0.999	17986	1
C4orf17	-16.67	12	-2.96	0.00154	64	0.424	0.998	17985	1
INIP	-14.44	9	-2.96	0.00155	65	0.424	0.998	17984	1
AQR	-12.71	7	-2.95	0.00157	66	0.424	0.998	17983	1
TMEM64	-16.62	12	-2.95	0.00159	67	0.424	0.998	17982	1
PTPN14	-16.59	12	-2.94	0.00162	68	0.424	0.998	17981	1
PLEKHO2	-16.59	12	-2.94	0.00162	69	0.424	0.998	17980	1
CD2AP	-16.56	12	-2.94	0.00165	70	0.425	0.998	17979	1
CXCL12	-16.49	12	-2.93	0.00171	71	0.435	0.998	17978	1
OR6C68	-16.41	12	-2.91	0.00179	72	0.438	0.998	17977	1
AMOTL1	-16.38	12	-2.91	0.00183	73	0.438	0.998	17976	1
TTC33	-14.17	9	-2.9	0.00185	74	0.438	0.998	17975	1
ARHGAP26	-16.35	12	-2.9	0.00185	75	0.438	0.998	17974	1
CISD3	-16.35	12	-2.9	0.00185	76	0.438	0.998	17973	1
TMEM92	-16.34	12	-2.9	0.00187	77	0.438	0.998	17972	1
LRRC15	-16.29	12	-2.89	0.00192	78	0.442	0.998	17971	1
ITFG3	-16.25	12	-2.88	0.00196	79	0.442	0.998	17970	1
PGAP3	-16.24	12	-2.88	0.00197	80	0.442	0.998	17969	1
RPS3A	-11.48	6	-2.88	0.00199	81	0.442	0.998	17968	1
UROS	-14.01	9	-2.87	0.00205	82	0.451	0.998	17967	1
GSTM3	-16.07	12	-2.85	0.00217	83	0.471	0.998	17966	1
ULK4	-16.02	12	-2.84	0.00223	84	0.479	0.998	17965	1
STEAP3	-15.25	11	-2.83	0.00235	85	0.48	0.998	17964	1
GPR78	-13	8	-2.83	0.00235	86	0.48	0.998	17963	1
KIAA0226L	-15.9	12	-2.82	0.00239	87	0.48	0.998	17962	1
DNAH11	-14.51	10	-2.82	0.00239	88	0.48	0.998	17961	1
ADAM28	-15.88	12	-2.82	0.00241	89	0.48	0.998	17960	1
CXCL6	-7.93	3	-2.82	0.00243	90	0.48	0.998	17959	1
FAM65A	-15.84	12	-2.81	0.00246	91	0.48	0.998	17958	1
FXN	-9.15	4	-2.81	0.00246	92	0.48	0.998	17957	1
SLC13A2	-15.82	12	-2.81	0.0025	93	0.48	0.998	17956	1
LPAR6	-15.81	12	-2.81	0.0025	94	0.48	0.997	17955	1
NACAD	-15.79	12	-2.8	0.00254	95	0.48	0.997	17954	1
ANXA13	-15.78	12	-2.8	0.00255	96	0.48	0.997	17953	1
ALS2CR11	-15.74	12	-2.79	0.0026	97	0.48	0.997	17952	1
PSTK	-7.87	3	-2.79	0.00261	98	0.48	0.997	17951	1
ZNF782	-15.72	12	-2.79	0.00264	99	0.481	0.997	17950	1
PYGM	-15.68	12	-2.78	0.0027	100	0.482	0.997	17949	1
SFMBT1	-15.67	12	-2.78	0.00271	101	0.482	0.997	17948	1
EVX1	-13.55	9	-2.78	0.00275	102	0.482	0.997	17947	1
EPN1	-14.28	10	-2.78	0.00275	103	0.482	0.997	17946	1
NXPE4	-15.57	12	-2.76	0.00285	104	0.491	0.997	17945	1
RAVER1	-15.57	12	-2.76	0.00286	105	0.491	0.997	17944	1
AMZ2	-15.53	12	-2.76	0.00292	106	0.494	0.997	17943	1
OSMR	-15.51	12	-2.75	0.00296	107	0.494	0.997	17942	1
ARIH2	-15.49	12	-2.75	0.00298	108	0.494	0.997	17941	1
WDR52	-15.47	12	-2.75	0.00302	109	0.494	0.997	17940	1
PPP1R14A	-15.47	12	-2.75	0.00302	110	0.494	0.997	17939	1
ENPP7	-15.46	12	-2.74	0.00304	111	0.494	0.997	17938	1
ACSL4	-15.39	12	-2.73	0.00316	112	0.502	0.997	17937	1
NEGR1	-15.38	12	-2.73	0.00317	113	0.502	0.997	17936	1
CA7	-13.32	9	-2.73	0.00317	114	0.502	0.997	17935	1
KDM3B	-15.32	12	-2.72	0.00326	115	0.512	0.997	17934	1
ZXDC	-15.3	12	-2.72	0.0033	116	0.514	0.997	17933	1
GLI3	-15.26	12	-2.71	0.00337	117	0.52	0.997	17932	1
CHD2	-15.21	12	-2.7	0.00347	118	0.528	0.997	17931	1
ZNF165	-15.2	12	-2.7	0.00348	119	0.528	0.997	17930	1
BET1L	-15.18	12	-2.69	0.00352	120	0.529	0.996	17929	1
DSP	-15.15	12	-2.69	0.00359	121	0.529	0.996	17928	1
APOM	-15.14	12	-2.69	0.00361	122	0.529	0.996	17927	1
LRSAM1	-15.11	12	-2.68	0.00365	123	0.529	0.996	17926	1
ACVR1C	-15.11	12	-2.68	0.00366	124	0.529	0.996	17925	1
CDC42BPG	-15.1	12	-2.68	0.00367	125	0.529	0.996	17924	1
ECM1	-15.09	12	-2.68	0.00369	126	0.529	0.996	17923	1
C16orf3	-15.07	12	-2.67	0.00374	127	0.529	0.996	17922	1
PPAPDC3	-15.06	12	-2.67	0.00375	128	0.529	0.996	17921	1
PLS3	-15.02	12	-2.67	0.00383	129	0.535	0.996	17920	1
USP11	-15.01	12	-2.66	0.00385	130	0.535	0.996	17919	1
CYP17A1	-14.97	12	-2.66	0.00394	131	0.542	0.996	17918	1
ST7L	-12.95	9	-2.65	0.00398	132	0.542	0.996	17917	1
SERPINE2	-14.94	12	-2.65	0.004	133	0.542	0.996	17916	1
PNMA3	-14.9	12	-2.65	0.00408	134	0.545	0.996	17915	1
PHF12	-14.89	12	-2.64	0.0041	135	0.545	0.996	17914	1
ELMOD3	-14.89	12	-2.64	0.00411	136	0.545	0.996	17913	1
CMTM2	-12.86	9	-2.64	0.00421	137	0.552	0.996	17912	1
OR2F2	-14.8	12	-2.63	0.0043	138	0.552	0.996	17911	1
TM6SF1	-13.5	10	-2.63	0.00432	139	0.552	0.996	17910	1
OR2B3	-14.79	12	-2.63	0.00433	140	0.552	0.996	17909	1
TMEM60	-14.78	12	-2.62	0.00436	141	0.552	0.996	17908	1
KRTAP10-8	-10.45	6	-2.62	0.00437	142	0.552	0.996	17907	1
C12orf52	-12.78	9	-2.62	0.0044	143	0.552	0.996	17906	1
AP5S1	-14.12	11	-2.62	0.00442	144	0.552	0.996	17905	1
CCT8L2	-14.74	12	-2.62	0.00445	145	0.552	0.996	17904	1
GLCCI1	-14.71	12	-2.61	0.00451	146	0.552	0.995	17903	1
KCNK18	-14.7	12	-2.61	0.00454	147	0.552	0.995	17902	1
ASF1A	-14.07	11	-2.61	0.00454	148	0.552	0.995	17901	1
MOG	-14.68	12	-2.61	0.00457	149	0.552	0.995	17900	1
CELA2A	-14.67	12	-2.6	0.00461	150	0.552	0.995	17899	1
KIAA1598	-14.66	12	-2.6	0.00462	151	0.552	0.995	17898	1
PRG2	-12.67	9	-2.6	0.00471	152	0.554	0.995	17897	1
NAA16	-14.6	12	-2.59	0.00477	153	0.554	0.995	17896	1
RTN4	-14.56	12	-2.59	0.00487	154	0.554	0.995	17895	1
MED1	-14.56	12	-2.58	0.00487	155	0.554	0.995	17894	1
ERP44	-14.55	12	-2.58	0.00489	156	0.554	0.995	17893	1
C1QTNF8	-13.93	11	-2.58	0.00489	157	0.554	0.995	17892	1
GNPAT	-11.11	7	-2.58	0.0049	158	0.554	0.995	17891	1
NAB1	-14.54	12	-2.58	0.00492	159	0.554	0.995	17890	1
RAP1A	-14.53	12	-2.58	0.00494	160	0.554	0.995	17889	1
PLA2G4F	-14.52	12	-2.58	0.00498	161	0.554	0.995	17888	1
FHL1	-14.5	12	-2.57	0.00503	162	0.554	0.995	17887	1
B3GNT3	-12.55	9	-2.57	0.00503	163	0.554	0.995	17886	1
PTGDR	-13.87	11	-2.57	0.00506	164	0.554	0.995	17885	1
BRD9	-14.48	12	-2.57	0.00506	165	0.554	0.995	17884	1
C10orf10	-14.43	12	-2.56	0.00519	166	0.565	0.995	17883	1
HARBI1	-14.41	12	-2.56	0.00526	167	0.566	0.995	17882	1
CDR1	-14.41	12	-2.56	0.00527	168	0.566	0.995	17881	1
PRDM5	-14.38	12	-2.55	0.00534	169	0.57	0.995	17880	1
FIGLA	-14.36	12	-2.55	0.00539	170	0.572	0.995	17879	1
KRT8	-7.18	3	-2.55	0.00542	171	0.572	0.995	17878	1
IGFBPL1	-14.34	12	-2.55	0.00546	172	0.573	0.995	17877	1
SLC16A10	-14.31	12	-2.54	0.00555	173	0.576	0.994	17876	1
PTPN3	-14.3	12	-2.54	0.00557	174	0.576	0.994	17875	1
FAM133A	-14.29	12	-2.54	0.00559	175	0.576	0.994	17874	1
TAF4	-14.28	12	-2.53	0.00563	176	0.577	0.994	17873	1
C16orf86	-14.23	12	-2.53	0.00578	177	0.581	0.994	17872	1
SEMA3E	-14.22	12	-2.52	0.0058	178	0.581	0.994	17871	1
LRRN4CL	-12.31	9	-2.52	0.00581	179	0.581	0.994	17870	1
RPP25	-13.61	11	-2.52	0.00581	180	0.581	0.994	17869	1
CT47B1	-14.2	12	-2.52	0.00584	181	0.581	0.994	17868	1
ALDOC	-14.2	12	-2.52	0.00586	182	0.581	0.994	17867	1
TRIM61	-14.11	12	-2.51	0.00611	183	0.6	0.994	17866	1
IQSEC2	-14.11	12	-2.5	0.00613	184	0.6	0.994	17865	1
WIPF3	-12.21	9	-2.5	0.00615	185	0.6	0.994	17864	1
OFD1	-14.08	12	-2.5	0.00622	186	0.602	0.994	17863	1
TMEM204	-13.47	11	-2.5	0.00623	187	0.602	0.994	17862	1
EREG	-12.17	9	-2.49	0.00631	188	0.606	0.994	17861	1
NMBR	-14.03	12	-2.49	0.00637	189	0.608	0.994	17860	1
ZMYM1	-14.02	12	-2.49	0.00641	190	0.609	0.994	17859	1
ALB	-13.98	12	-2.48	0.00654	191	0.613	0.993	17858	1
ZNF781	-9.88	6	-2.48	0.00655	192	0.613	0.993	17857	1
ZNF558	-12.75	10	-2.48	0.00656	193	0.613	0.993	17856	1
MTMR14	-13.96	12	-2.48	0.0066	194	0.614	0.993	17855	1
CES4A	-13.9	12	-2.47	0.0068	195	0.625	0.993	17854	1
TCERG1L	-13.89	12	-2.47	0.00683	196	0.625	0.993	17853	1
HLA-DPB1	-12.02	9	-2.47	0.00685	197	0.625	0.993	17852	1
PIGQ	-13.87	12	-2.46	0.00689	198	0.625	0.993	17851	1
NPLOC4	-13.26	11	-2.46	0.00698	199	0.625	0.993	17850	1
HOXC6	-13.84	12	-2.46	0.00699	200	0.625	0.993	17849	1
STAC3	-13.83	12	-2.46	0.00702	201	0.625	0.993	17848	1
UXS1	-11.98	9	-2.46	0.00703	202	0.625	0.993	17847	1
OR2S2	-13.83	12	-2.46	0.00703	203	0.625	0.993	17846	1
TAX1BP1	-12.61	10	-2.45	0.00707	204	0.626	0.993	17845	1
PPAN	-13.8	12	-2.45	0.00714	205	0.626	0.993	17844	1
UCHL1	-13.79	12	-2.45	0.00717	206	0.626	0.993	17843	1
MKRN1	-13.77	12	-2.45	0.00723	207	0.626	0.993	17842	1
CTNNA1	-11.92	9	-2.44	0.00729	208	0.626	0.993	17841	1
C19orf10	-13.75	12	-2.44	0.00731	209	0.626	0.993	17840	1
SLC25A15	-13.73	12	-2.44	0.0074	210	0.626	0.993	17839	1
HAGH	-13.73	12	-2.44	0.0074	211	0.626	0.993	17838	1
MUC20	-12.53	10	-2.44	0.00741	212	0.626	0.993	17837	1
GRID1	-13.72	12	-2.44	0.00742	213	0.626	0.993	17836	1
NCK2	-13.72	12	-2.44	0.00742	214	0.626	0.993	17835	1
CAMKK2	-13.69	12	-2.43	0.00755	215	0.631	0.992	17834	1
ANKRD18B	-6.84	3	-2.43	0.00755	216	0.631	0.992	17833	1
ABLIM3	-13.66	12	-2.42	0.00766	217	0.637	0.992	17832	1
MECOM	-13.64	12	-2.42	0.00774	218	0.64	0.992	17831	1
MBD2	-13.59	12	-2.41	0.00792	219	0.651	0.992	17830	1
CACNB3	-13.58	12	-2.41	0.00794	220	0.651	0.992	17829	1
LRRC48	-12.39	10	-2.41	0.00799	221	0.653	0.992	17828	1
RAB6C	-12.96	11	-2.4	0.00811	222	0.659	0.992	17827	1
GOPC	-13.52	12	-2.4	0.00817	223	0.659	0.992	17826	1
LRRC36	-11.71	9	-2.4	0.00818	224	0.659	0.992	17825	1
C20orf62	-11.69	9	-2.4	0.00829	225	0.663	0.992	17824	1
GZMH	-13.49	12	-2.4	0.0083	226	0.663	0.992	17823	1
XAF1	-13.47	12	-2.39	0.00837	227	0.665	0.992	17822	1
VTN	-13.46	12	-2.39	0.00841	228	0.666	0.992	17821	1
PTGIS	-13.45	12	-2.39	0.00848	229	0.669	0.992	17820	1
SNX32	-12.86	11	-2.38	0.00856	230	0.672	0.991	17819	1
GCM2	-11.59	9	-2.38	0.00872	231	0.673	0.991	17818	1
KIAA1683	-13.37	12	-2.37	0.00882	232	0.673	0.991	17817	1
AGPAT6	-13.37	12	-2.37	0.00882	233	0.673	0.991	17816	1
PGAP1	-13.36	12	-2.37	0.00884	234	0.673	0.991	17815	1
ING4	-13.35	12	-2.37	0.00886	235	0.673	0.991	17814	1
TNFRSF25	-13.35	12	-2.37	0.00889	236	0.673	0.991	17813	1
HELZ	-13.34	12	-2.37	0.00891	237	0.673	0.991	17812	1
TRAM1	-13.34	12	-2.37	0.00891	238	0.673	0.991	17811	1
BPIFB1	-13.32	12	-2.37	0.00901	239	0.673	0.991	17810	1
CACNA1H	-13.32	12	-2.37	0.00901	240	0.673	0.991	17809	1
SMAD1	-13.32	12	-2.36	0.00903	241	0.673	0.991	17808	1
EIF1B	-12.16	10	-2.36	0.00903	242	0.673	0.991	17807	1
ABCG5	-13.29	12	-2.36	0.00914	243	0.673	0.991	17806	1
TESK2	-13.26	12	-2.35	0.00929	244	0.673	0.991	17805	1
FIZ1	-13.23	12	-2.35	0.00939	245	0.673	0.991	17804	1
C6orf15	-11.45	9	-2.35	0.00946	246	0.673	0.991	17803	1
CAPN10	-13.22	12	-2.35	0.00947	247	0.673	0.991	17802	1
CYLC2	-13.22	12	-2.35	0.00947	248	0.673	0.991	17801	1
UBE2Q1	-13.21	12	-2.35	0.0095	249	0.673	0.991	17800	1
QRFP	-13.21	12	-2.35	0.0095	250	0.673	0.99	17799	1
HIVEP3	-13.21	12	-2.35	0.0095	251	0.673	0.99	17798	1
ZFAND3	-11.43	9	-2.34	0.00953	252	0.673	0.99	17797	1
TATDN2	-12.05	10	-2.34	0.00954	253	0.673	0.99	17796	1
PCDHGC5	-13.19	12	-2.34	0.0096	254	0.673	0.99	17795	1
TSNAXIP1	-13.18	12	-2.34	0.00965	255	0.673	0.99	17794	1
PIM3	-12.61	11	-2.34	0.00969	256	0.673	0.99	17793	1
MTF2	-13.16	12	-2.34	0.00972	257	0.673	0.99	17792	1
FAM227B	-13.16	12	-2.34	0.00973	258	0.673	0.99	17791	1
LMAN1	-13.16	12	-2.34	0.00973	259	0.673	0.99	17790	1
IL18	-13.15	12	-2.33	0.00978	260	0.673	0.99	17789	1
GSC	-13.15	12	-2.33	0.00979	261	0.673	0.99	17788	1
FAM81B	-13.14	12	-2.33	0.00982	262	0.673	0.99	17787	1
SMIM11	-11.38	9	-2.33	0.00982	263	0.673	0.99	17786	1
ACP5	-11.37	9	-2.33	0.00984	264	0.673	0.99	17785	1
ZBED5	-13.11	12	-2.33	0.00995	265	0.673	0.99	17784	1
RASD1	-13.1	12	-2.33	0.01	266	0.673	0.99	17783	1
RPTN	-13.09	12	-2.32	0.01	267	0.673	0.99	17782	1
BIK	-13.09	12	-2.32	0.01	268	0.673	0.99	17781	1
ZDHHC8	-13.09	12	-2.32	0.01	269	0.673	0.99	17780	1
FAM26D	-13.08	12	-2.32	0.0101	270	0.673	0.99	17779	1
SH2D3C	-13.08	12	-2.32	0.0101	271	0.673	0.99	17778	1
ACY1	-13.05	12	-2.32	0.0102	272	0.673	0.99	17777	1
PPP1R12C	-13.05	12	-2.32	0.0103	273	0.673	0.99	17776	1
FAM71B	-13.04	12	-2.32	0.0103	274	0.673	0.99	17775	1
DGAT2	-13.01	12	-2.31	0.0104	275	0.673	0.99	17774	1
ZNF121	-13.01	12	-2.31	0.0104	276	0.673	0.99	17773	1
AP3B1	-12.99	12	-2.31	0.0105	277	0.673	0.989	17772	1
CCNK	-9.92	7	-2.31	0.0105	278	0.673	0.989	17771	1
EGLN1	-12.99	12	-2.31	0.0105	279	0.673	0.989	17770	1
DDX53	-12.99	12	-2.31	0.0106	280	0.673	0.989	17769	1
C6orf48	-12.98	12	-2.31	0.0106	281	0.673	0.989	17768	1
ORC4	-12.42	11	-2.3	0.0106	282	0.673	0.989	17767	1
GHR	-12.97	12	-2.3	0.0107	283	0.673	0.989	17766	1
SLC35E4	-11.23	9	-2.3	0.0107	284	0.673	0.989	17765	1
PLD2	-12.96	12	-2.3	0.0107	285	0.673	0.989	17764	1
ITGB1BP2	-12.95	12	-2.3	0.0107	286	0.673	0.989	17763	1
CLPS	-12.94	12	-2.3	0.0108	287	0.673	0.989	17762	1
PSMD7	-10.55	8	-2.3	0.0109	288	0.673	0.989	17761	1
SMIM20	-12.92	12	-2.29	0.0109	289	0.673	0.989	17760	1
PIGC	-12.92	12	-2.29	0.0109	290	0.673	0.989	17759	1
RXRG	-12.37	11	-2.29	0.0109	291	0.673	0.989	17758	1
LRP8	-12.91	12	-2.29	0.0109	292	0.673	0.989	17757	1
UBOX5	-12.36	11	-2.29	0.0109	293	0.673	0.989	17756	1
PLOD1	-12.9	12	-2.29	0.011	294	0.676	0.989	17755	1
EIF2S3L	-12.86	12	-2.28	0.0112	295	0.683	0.989	17754	1
JOSD1	-12.85	12	-2.28	0.0112	296	0.683	0.989	17753	1
PHKA1	-11.73	10	-2.28	0.0112	297	0.683	0.989	17752	1
TRPV3	-12.84	12	-2.28	0.0113	298	0.683	0.989	17751	1
DPH3	-12.83	12	-2.28	0.0113	299	0.683	0.989	17750	1
TCEAL4	-12.83	12	-2.28	0.0114	300	0.683	0.989	17749	1
ADCYAP1R1	-12.82	12	-2.28	0.0114	301	0.684	0.989	17748	1
ADH6	-11.09	9	-2.27	0.0115	302	0.686	0.989	17747	1
SMC2	-9.04	6	-2.27	0.0116	303	0.692	0.988	17746	1
GRM4	-12.76	12	-2.27	0.0117	304	0.696	0.988	17745	1
C17orf98	-10.4	8	-2.26	0.0118	305	0.696	0.988	17744	1
JOSD2	-11.02	9	-2.26	0.0119	306	0.696	0.988	17743	1
ATP8B4	-12.73	12	-2.26	0.0119	307	0.696	0.988	17742	1
SIGIRR	-12.72	12	-2.26	0.0119	308	0.696	0.988	17741	1
VLDLR	-12.72	12	-2.26	0.012	309	0.696	0.988	17740	1
CDHR2	-12.71	12	-2.26	0.012	310	0.696	0.988	17739	1
PEX6	-12.71	12	-2.26	0.012	311	0.696	0.988	17738	1
ZNF248	-12.71	12	-2.26	0.012	312	0.696	0.988	17737	1
SLC35C2	-12.7	12	-2.25	0.0121	313	0.696	0.988	17736	1
GSTCD	-12.69	12	-2.25	0.0121	314	0.696	0.988	17735	1
LCE3A	-10.94	9	-2.24	0.0124	315	0.711	0.988	17734	1
PNCK	-12.63	12	-2.24	0.0125	316	0.711	0.988	17733	1
MAP3K1	-12.62	12	-2.24	0.0125	317	0.711	0.988	17732	1
PDZD11	-12.62	12	-2.24	0.0125	318	0.711	0.987	17731	1
RFESD	-10.92	9	-2.24	0.0126	319	0.712	0.987	17730	1
BTAF1	-12.59	12	-2.24	0.0127	320	0.712	0.987	17729	1
HS6ST1	-10.89	9	-2.23	0.0128	321	0.712	0.987	17728	1
LNX1	-12.57	12	-2.23	0.0128	322	0.712	0.987	17727	1
C1orf227	-12.56	12	-2.23	0.0128	323	0.712	0.987	17726	1
SIRPG	-12.56	12	-2.23	0.0128	324	0.712	0.987	17725	1
SLC2A4RG	-12.56	12	-2.23	0.0129	325	0.712	0.987	17724	1
TMEM37	-12.55	12	-2.23	0.0129	326	0.712	0.987	17723	1
NPHS2	-12.55	12	-2.23	0.0129	327	0.712	0.987	17722	1
TRIM16	-10.84	9	-2.22	0.0131	328	0.719	0.987	17721	1
USMG5	-6.25	3	-2.22	0.0132	329	0.719	0.987	17720	1
LRP2BP	-12.5	12	-2.22	0.0132	330	0.719	0.987	17719	1
HEPH	-12.5	12	-2.22	0.0132	331	0.719	0.987	17718	1
KCNJ6	-12.49	12	-2.22	0.0132	332	0.719	0.987	17717	1
UBALD2	-12.49	12	-2.22	0.0133	333	0.719	0.987	17716	1
CASC4	-11.39	10	-2.22	0.0133	334	0.721	0.987	17715	1
C16orf97	-12.47	12	-2.21	0.0134	335	0.721	0.987	17714	1
NEUROG1	-12.43	12	-2.21	0.0136	336	0.727	0.986	17713	1
KCNQ1	-12.43	12	-2.21	0.0136	337	0.727	0.986	17712	1
CHRM2	-12.43	12	-2.21	0.0136	338	0.727	0.986	17711	1
KLHL18	-12.43	12	-2.21	0.0137	339	0.727	0.986	17710	1
PLCD1	-12.41	12	-2.2	0.0138	340	0.728	0.986	17709	1
UFL1	-11.88	11	-2.2	0.0138	341	0.728	0.986	17708	1
TLK1	-11.32	10	-2.2	0.0138	342	0.728	0.986	17707	1
C11orf21	-12.38	12	-2.2	0.014	343	0.734	0.986	17706	1
PCP4L1	-12.37	12	-2.2	0.014	344	0.734	0.986	17705	1
GADL1	-12.37	12	-2.2	0.014	345	0.734	0.986	17704	1
KIAA1456	-12.35	12	-2.19	0.0141	346	0.735	0.986	17703	1
PTEN	-12.35	12	-2.19	0.0141	347	0.735	0.986	17702	1
COPB1	-11.27	10	-2.19	0.0142	348	0.735	0.986	17701	1
ITGB8	-12.32	12	-2.19	0.0144	349	0.742	0.986	17700	1
KCNJ3	-12.31	12	-2.19	0.0144	350	0.742	0.986	17699	1
KCNRG	-12.3	12	-2.19	0.0144	351	0.742	0.986	17698	1
ITGA11	-12.29	12	-2.18	0.0146	352	0.742	0.985	17697	1
UHMK1	-12.29	12	-2.18	0.0146	353	0.742	0.985	17696	1
ZFP42	-12.29	12	-2.18	0.0146	354	0.742	0.985	17695	1
EIF2AK1	-12.27	12	-2.18	0.0146	355	0.743	0.985	17694	1
CENPBD1	-12.25	12	-2.18	0.0148	356	0.743	0.985	17693	1
GALNT3	-12.25	12	-2.18	0.0148	357	0.743	0.985	17692	1
CAMK2G	-12.25	12	-2.17	0.0148	358	0.743	0.985	17691	1
TMEM199	-8.66	6	-2.17	0.0148	359	0.743	0.985	17690	1
RBP3	-12.23	12	-2.17	0.0149	360	0.743	0.985	17689	1
PNPO	-11.71	11	-2.17	0.0149	361	0.743	0.985	17688	1
HPCAL4	-12.23	12	-2.17	0.0149	362	0.743	0.985	17687	1
GPR45	-11.16	10	-2.17	0.015	363	0.743	0.985	17686	1
NONO	-11.15	10	-2.17	0.015	364	0.743	0.985	17685	1
TBC1D10B	-10.58	9	-2.17	0.015	365	0.743	0.985	17684	1
AGFG1	-11.67	11	-2.17	0.0152	366	0.743	0.985	17683	1
MMP19	-12.18	12	-2.16	0.0153	367	0.743	0.985	17682	1
TEX30	-12.18	12	-2.16	0.0153	368	0.743	0.985	17681	1
VSTM5	-12.17	12	-2.16	0.0153	369	0.743	0.985	17680	1
PRSS3	-12.16	12	-2.16	0.0154	370	0.743	0.985	17679	1
DNAJC24	-12.16	12	-2.16	0.0154	371	0.743	0.985	17678	1
INPP4A	-12.16	12	-2.16	0.0154	372	0.743	0.985	17677	1
GALK1	-12.15	12	-2.16	0.0155	373	0.743	0.985	17676	1
UBL4B	-12.14	12	-2.16	0.0155	374	0.743	0.984	17675	1
KIAA0513	-12.13	12	-2.15	0.0156	375	0.743	0.984	17674	1
PTPN18	-12.13	12	-2.15	0.0156	376	0.743	0.984	17673	1
KRT84	-10.49	9	-2.15	0.0157	377	0.743	0.984	17672	1
PCM1	-11.06	10	-2.15	0.0157	378	0.743	0.984	17671	1
ZNF286A	-12.11	12	-2.15	0.0157	379	0.743	0.984	17670	1
PTGFR	-12.1	12	-2.15	0.0158	380	0.743	0.984	17669	1
PHF16	-12.1	12	-2.15	0.0158	381	0.743	0.984	17668	1
ASIC1	-10.48	9	-2.15	0.0158	382	0.743	0.984	17667	1
DCST1	-12.1	12	-2.15	0.0158	383	0.743	0.984	17666	1
FAM178A	-8.55	6	-2.15	0.0159	384	0.743	0.984	17665	1
PPY	-12.09	12	-2.15	0.0159	385	0.743	0.984	17664	1
PCDHB2	-10.47	9	-2.15	0.0159	386	0.743	0.984	17663	1
TMEM106C	-12.07	12	-2.14	0.0161	387	0.747	0.984	17662	1
CLDN18	-12.06	12	-2.14	0.0161	388	0.747	0.984	17661	1
GNB1	-12.06	12	-2.14	0.0161	389	0.747	0.984	17660	1
FNDC3B	-12.03	12	-2.14	0.0163	390	0.753	0.984	17659	1
CAPS2	-10.42	9	-2.14	0.0163	391	0.753	0.984	17658	1
PANK2	-12.02	12	-2.14	0.0164	392	0.754	0.984	17657	1
URGCP	-12	12	-2.13	0.0165	393	0.757	0.983	17656	1
SVEP1	-11.99	12	-2.13	0.0166	394	0.757	0.983	17655	1
CCNY	-11.99	12	-2.13	0.0166	395	0.757	0.983	17654	1
ZFX	-11.96	12	-2.12	0.0168	396	0.757	0.983	17653	1
ODF3L2	-11.96	12	-2.12	0.0168	397	0.757	0.983	17652	1
CD4	-11.95	12	-2.12	0.0169	398	0.757	0.983	17651	1
ZNF85	-6.9	4	-2.12	0.0169	399	0.757	0.983	17650	1
DGCR2	-11.95	12	-2.12	0.0169	400	0.757	0.983	17649	1
TMX1	-10.34	9	-2.12	0.0169	401	0.757	0.983	17648	1
IFT57	-11.94	12	-2.12	0.017	402	0.757	0.983	17647	1
A4GNT	-11.93	12	-2.12	0.017	403	0.757	0.983	17646	1
OXNAD1	-11.93	12	-2.12	0.0171	404	0.757	0.983	17645	1
BID	-11.92	12	-2.12	0.0172	405	0.757	0.983	17644	1
CYP1B1	-11.91	12	-2.12	0.0172	406	0.757	0.983	17643	1
SFMBT2	-10.88	10	-2.12	0.0172	407	0.757	0.983	17642	1
FAM102A	-11.91	12	-2.12	0.0172	408	0.757	0.983	17641	1
MRPL30	-11.91	12	-2.12	0.0172	409	0.757	0.983	17640	1
OR14C36	-11.91	12	-2.11	0.0172	410	0.757	0.983	17639	1
HBZ	-11.89	12	-2.11	0.0173	411	0.757	0.983	17638	1
FAM199X	-11.89	12	-2.11	0.0174	412	0.757	0.983	17637	1
PCOLCE	-11.88	12	-2.11	0.0174	413	0.757	0.983	17636	1
SAR1A	-11.88	12	-2.11	0.0174	414	0.757	0.983	17635	1
PTRHD1	-11.88	12	-2.11	0.0175	415	0.757	0.983	17634	1
MDM2	-10.28	9	-2.11	0.0175	416	0.757	0.983	17633	1
PPP1R3F	-11.87	12	-2.11	0.0175	417	0.757	0.982	17632	1
SUMO1	-5.93	3	-2.11	0.0176	418	0.757	0.982	17631	1
CPN2	-10.82	10	-2.11	0.0176	419	0.757	0.982	17630	1
MAP2K6	-11.85	12	-2.11	0.0176	420	0.757	0.982	17629	1
C1orf115	-11.85	12	-2.1	0.0177	421	0.757	0.982	17628	1
RASAL3	-11.84	12	-2.1	0.0177	422	0.758	0.982	17627	1
OBFC1	-9.04	7	-2.1	0.0178	423	0.758	0.982	17626	1
EDN2	-11.81	12	-2.1	0.0179	424	0.759	0.982	17625	1
CST2	-11.81	12	-2.1	0.018	425	0.759	0.982	17624	1
RRP9	-11.31	11	-2.1	0.018	426	0.759	0.982	17623	1
BRINP1	-11.79	12	-2.09	0.0181	427	0.759	0.982	17622	1
LCN9	-11.79	12	-2.09	0.0181	428	0.759	0.982	17621	1
FNDC1	-10.76	10	-2.09	0.0182	429	0.759	0.982	17620	1
ARFGAP2	-11.78	12	-2.09	0.0182	430	0.759	0.982	17619	1
SHB	-11.78	12	-2.09	0.0182	431	0.759	0.982	17618	1
PRKRIP1	-10.2	9	-2.09	0.0182	432	0.759	0.982	17617	1
SOSTDC1	-11.78	12	-2.09	0.0182	433	0.759	0.982	17616	1
ERCC4	-11.77	12	-2.09	0.0183	434	0.759	0.982	17615	1
CLDN25	-11.76	12	-2.09	0.0183	435	0.759	0.982	17614	1
CES5A	-11.76	12	-2.09	0.0184	436	0.759	0.982	17613	1
FAM177B	-11.76	12	-2.09	0.0184	437	0.759	0.982	17612	1
RGPD2	-10.18	9	-2.09	0.0184	438	0.759	0.982	17611	1
DAOA	-11.74	12	-2.09	0.0185	439	0.76	0.981	17610	1
ZNF133	-10.72	10	-2.09	0.0185	440	0.76	0.981	17609	1
WFIKKN2	-11.73	12	-2.08	0.0186	441	0.761	0.981	17608	1
HPD	-11.71	12	-2.08	0.0187	442	0.765	0.981	17607	1
AGAP3	-11.7	12	-2.08	0.0189	443	0.766	0.981	17606	1
KDELC1	-11.69	12	-2.08	0.0189	444	0.766	0.981	17605	1
RAD54L	-11.69	12	-2.08	0.0189	445	0.766	0.981	17604	1
ANKRD55	-11.69	12	-2.08	0.0189	446	0.766	0.981	17603	1
TECTB	-11.68	12	-2.08	0.019	447	0.766	0.981	17602	1
PLEKHN1	-10.11	9	-2.07	0.0191	448	0.767	0.981	17601	1
LATS2	-11.67	12	-2.07	0.0191	449	0.767	0.981	17600	1
DSCR4	-11.67	12	-2.07	0.0191	450	0.767	0.981	17599	1
KLHL2	-11.66	12	-2.07	0.0192	451	0.767	0.981	17598	1
MXD3	-11.16	11	-2.07	0.0192	452	0.767	0.981	17597	1
C10orf54	-11.65	12	-2.07	0.0193	453	0.767	0.981	17596	1
MICAL2	-11.64	12	-2.07	0.0193	454	0.767	0.981	17595	1
IER5	-10.63	10	-2.07	0.0193	455	0.767	0.981	17594	1
ARTN	-10.08	9	-2.07	0.0194	456	0.767	0.981	17593	1
MON2	-11.63	12	-2.07	0.0194	457	0.767	0.981	17592	1
STAT3	-11.61	12	-2.06	0.0196	458	0.772	0.98	17591	1
BOLA3	-9.48	8	-2.06	0.0196	459	0.772	0.98	17590	1
VSIG10L	-11.59	12	-2.06	0.0197	460	0.774	0.98	17589	1
MTR	-11.59	12	-2.06	0.0198	461	0.775	0.98	17588	1
GLB1L	-11.57	12	-2.06	0.0199	462	0.775	0.98	17587	1
C15orf27	-11.57	12	-2.06	0.0199	463	0.775	0.98	17586	1
CTNND1	-11.57	12	-2.06	0.0199	464	0.775	0.98	17585	1
ANKRD34B	-11.56	12	-2.05	0.02	465	0.775	0.98	17584	1
NR2F6	-10.01	9	-2.05	0.0201	466	0.775	0.98	17583	1
FAM188B	-11.55	12	-2.05	0.0201	467	0.775	0.98	17582	1
SLC26A9	-11.55	12	-2.05	0.0201	468	0.775	0.98	17581	1
MEGF11	-9.99	9	-2.05	0.0202	469	0.777	0.98	17580	1
CAND2	-10.51	10	-2.04	0.0205	470	0.785	0.98	17579	1
HSD3B2	-11.51	12	-2.04	0.0205	471	0.785	0.98	17578	1
HLA-DMA	-11.48	12	-2.04	0.0207	472	0.788	0.979	17577	1
TBC1D21	-11.48	12	-2.04	0.0207	473	0.788	0.979	17576	1
FASTK	-11.48	12	-2.04	0.0207	474	0.788	0.979	17575	1
C17orf99	-11.48	12	-2.04	0.0207	475	0.788	0.979	17574	1
TTC4	-11.47	12	-2.04	0.0208	476	0.79	0.979	17573	1
PODXL2	-11.46	12	-2.04	0.0209	477	0.79	0.979	17572	1
SNRPN	-11.45	12	-2.03	0.021	478	0.79	0.979	17571	1
ARHGAP44	-10.96	11	-2.03	0.021	479	0.79	0.979	17570	1
ITIH5	-11.45	12	-2.03	0.021	480	0.79	0.979	17569	1
TRPM1	-11.41	12	-2.03	0.0213	481	0.798	0.979	17568	1
RABGAP1	-11.4	12	-2.03	0.0214	482	0.798	0.979	17567	1
SRPX2	-11.4	12	-2.03	0.0214	483	0.798	0.979	17566	1
ZBTB14	-11.4	12	-2.03	0.0214	484	0.798	0.979	17565	1
ZKSCAN1	-11.4	12	-2.02	0.0215	485	0.798	0.979	17564	1
BRSK1	-11.38	12	-2.02	0.0216	486	0.798	0.978	17563	1
B3GALNT1	-11.38	12	-2.02	0.0216	487	0.798	0.978	17562	1
CERS6	-11.37	12	-2.02	0.0217	488	0.798	0.978	17561	1
DDX25	-11.37	12	-2.02	0.0217	489	0.798	0.978	17560	1
ZNF776	-11.37	12	-2.02	0.0217	490	0.798	0.978	17559	1
KIF1C	-11.37	12	-2.02	0.0217	491	0.798	0.978	17558	1
TXK	-11.36	12	-2.02	0.0218	492	0.798	0.978	17557	1
PBK	-11.36	12	-2.02	0.0218	493	0.798	0.978	17556	1
CRYGC	-11.36	12	-2.02	0.0218	494	0.798	0.978	17555	1
FREM1	-11.35	12	-2.02	0.0219	495	0.799	0.978	17554	1
HSF1	-9.82	9	-2.01	0.022	496	0.8	0.978	17553	1
MX2	-11.34	12	-2.01	0.022	497	0.8	0.978	17552	1
GNPDA2	-11.32	12	-2.01	0.0222	498	0.803	0.978	17551	1
PFDN1	-11.31	12	-2.01	0.0222	499	0.803	0.978	17550	1
SLC52A3	-10.83	11	-2.01	0.0222	500	0.803	0.978	17549	1
CEACAM21	-11.3	12	-2.01	0.0223	501	0.804	0.978	17548	1
SLC12A7	-11.3	12	-2.01	0.0224	502	0.804	0.978	17547	1
CCDC6	-9.77	9	-2	0.0225	503	0.805	0.978	17546	1
USH2A	-10.3	10	-2	0.0225	504	0.805	0.977	17545	1
ODF1	-10.3	10	-2	0.0226	505	0.805	0.977	17544	1
RABAC1	-11.28	12	-2	0.0226	506	0.805	0.977	17543	1
SSH2	-11.27	12	-2	0.0226	507	0.805	0.977	17542	1
UQCC1	-10.78	11	-2	0.0227	508	0.806	0.977	17541	1
MOB3A	-11.26	12	-2	0.0228	509	0.806	0.977	17540	1
MAP1S	-9.75	9	-2	0.0228	510	0.806	0.977	17539	1
RAB32	-11.25	12	-2	0.0228	511	0.806	0.977	17538	1
USP16	-11.23	12	-2	0.023	512	0.81	0.977	17537	1
SIPA1L3	-10.75	11	-1.99	0.0231	513	0.81	0.977	17536	1
RRM2	-10.25	10	-1.99	0.0231	514	0.81	0.977	17535	1
FUZ	-11.22	12	-1.99	0.0231	515	0.81	0.977	17534	1
ZNF586	-11.21	12	-1.99	0.0232	516	0.81	0.977	17533	1
TJP2	-11.2	12	-1.99	0.0233	517	0.81	0.977	17532	1
KPNA6	-11.2	12	-1.99	0.0233	518	0.81	0.977	17531	1
AQP9	-11.2	12	-1.99	0.0233	519	0.81	0.977	17530	1
ZNF280C	-11.19	12	-1.99	0.0234	520	0.812	0.977	17529	1
PABPC3	-11.18	12	-1.99	0.0235	521	0.812	0.977	17528	1
SFXN4	-11.18	12	-1.99	0.0235	522	0.812	0.977	17527	1
ADH1A	-11.18	12	-1.99	0.0235	523	0.812	0.976	17526	1
TMC4	-11.17	12	-1.98	0.0237	524	0.812	0.976	17525	1
BBS9	-11.16	12	-1.98	0.0237	525	0.812	0.976	17524	1
PLD1	-11.16	12	-1.98	0.0237	526	0.812	0.976	17523	1
C10orf88	-11.15	12	-1.98	0.0238	527	0.812	0.976	17522	1
B3GALT6	-7.88	6	-1.98	0.0238	528	0.812	0.976	17521	1
TRPV5	-11.15	12	-1.98	0.0238	529	0.812	0.976	17520	1
SLC25A41	-11.14	12	-1.98	0.0239	530	0.812	0.976	17519	1
GALR3	-11.13	12	-1.98	0.024	531	0.812	0.976	17518	1
HSDL1	-10.16	10	-1.98	0.024	532	0.812	0.976	17517	1
FIP1L1	-9.63	9	-1.98	0.0241	533	0.812	0.976	17516	1
PKP3	-9.63	9	-1.98	0.0241	534	0.812	0.976	17515	1
CACNG6	-11.12	12	-1.98	0.0241	535	0.812	0.976	17514	1
CDC20B	-11.12	12	-1.98	0.0241	536	0.812	0.976	17513	1
KTN1	-11.1	12	-1.97	0.0243	537	0.812	0.976	17512	1
TRIM67	-11.1	12	-1.97	0.0243	538	0.812	0.976	17511	1
LHX1	-11.09	12	-1.97	0.0244	539	0.812	0.976	17510	1
PRPF38B	-9.06	8	-1.97	0.0244	540	0.812	0.976	17509	1
IL12RB2	-11.09	12	-1.97	0.0244	541	0.812	0.976	17508	1
ADAM22	-11.09	12	-1.97	0.0244	542	0.812	0.976	17507	1
CYP2C18	-11.08	12	-1.97	0.0245	543	0.812	0.975	17506	1
VPS53	-11.08	12	-1.97	0.0245	544	0.812	0.975	17505	1
TLE4	-11.08	12	-1.97	0.0245	545	0.812	0.975	17504	1
CKAP4	-11.07	12	-1.97	0.0246	546	0.813	0.975	17503	1
ERI3	-11.06	12	-1.96	0.0247	547	0.815	0.975	17502	1
ST8SIA3	-11.06	12	-1.96	0.0247	548	0.815	0.975	17501	1
STAMBPL1	-11.03	12	-1.96	0.025	549	0.821	0.975	17500	1
NR2F1	-10.07	10	-1.96	0.025	550	0.821	0.975	17499	1
STRA6	-11.02	12	-1.96	0.0252	551	0.821	0.975	17498	1
STK10	-11.02	12	-1.96	0.0252	552	0.821	0.975	17497	1
TMEM2	-11.01	12	-1.96	0.0253	553	0.821	0.975	17496	1
SASH1	-11	12	-1.95	0.0253	554	0.821	0.975	17495	1
BMP10	-10.99	12	-1.95	0.0254	555	0.821	0.975	17494	1
PCNXL3	-10.99	12	-1.95	0.0254	556	0.821	0.975	17493	1
LEO1	-10.03	10	-1.95	0.0254	557	0.821	0.975	17492	1
IQSEC3	-9.52	9	-1.95	0.0254	558	0.821	0.975	17491	1
EGLN3	-10.99	12	-1.95	0.0254	559	0.821	0.975	17490	1
ANXA10	-10.99	12	-1.95	0.0255	560	0.821	0.975	17489	1
NOS3	-10.96	12	-1.95	0.0257	561	0.824	0.974	17488	1
RPL35	-9.49	9	-1.95	0.0258	562	0.824	0.974	17487	1
DBP	-10.95	12	-1.95	0.0259	563	0.824	0.974	17486	1
CLASRP	-9.48	9	-1.95	0.0259	564	0.824	0.974	17485	1
GOSR1	-10.95	12	-1.95	0.0259	565	0.824	0.974	17484	1
C15orf62	-10.95	12	-1.94	0.0259	566	0.824	0.974	17483	1
MGAM	-9.48	9	-1.94	0.0259	567	0.824	0.974	17482	1
C1QL4	-9.47	9	-1.94	0.0261	568	0.824	0.974	17481	1
VTCN1	-10.93	12	-1.94	0.0261	569	0.824	0.974	17480	1
SLC35D1	-10.92	12	-1.94	0.0262	570	0.824	0.974	17479	1
R3HCC1	-10.91	12	-1.94	0.0263	571	0.824	0.974	17478	1
BPIFB4	-10.9	12	-1.94	0.0263	572	0.824	0.974	17477	1
GPR22	-10.89	12	-1.94	0.0265	573	0.824	0.974	17476	1
CMTM4	-10.89	12	-1.94	0.0265	574	0.824	0.974	17475	1
DNM1	-10.88	12	-1.93	0.0267	575	0.824	0.973	17474	1
ABHD3	-10.87	12	-1.93	0.0267	576	0.824	0.973	17473	1
CIB2	-10.87	12	-1.93	0.0268	577	0.824	0.973	17472	1
SLC14A2	-10.86	12	-1.93	0.0268	578	0.824	0.973	17471	1
BIRC3	-10.86	12	-1.93	0.0269	579	0.824	0.973	17470	1
ANKRD44	-10.85	12	-1.93	0.0269	580	0.824	0.973	17469	1
CILP	-10.85	12	-1.93	0.0269	581	0.824	0.973	17468	1
PAPPA2	-10.83	12	-1.92	0.0271	582	0.824	0.973	17467	1
MMGT1	-10.83	12	-1.92	0.0271	583	0.824	0.973	17466	1
DUSP18	-10.83	12	-1.92	0.0271	584	0.824	0.973	17465	1
CCNDBP1	-10.83	12	-1.92	0.0271	585	0.824	0.973	17464	1
MYO16	-9.38	9	-1.92	0.0272	586	0.824	0.973	17463	1
SOHLH2	-8.27	7	-1.92	0.0272	587	0.824	0.973	17462	1
FGD6	-8.84	8	-1.92	0.0272	588	0.824	0.973	17461	1
NSMCE1	-8.26	7	-1.92	0.0273	589	0.824	0.973	17460	1
LY86	-10.36	11	-1.92	0.0273	590	0.824	0.973	17459	1
WASF1	-10.81	12	-1.92	0.0274	591	0.824	0.973	17458	1
DPPA3	-10.81	12	-1.92	0.0274	592	0.824	0.973	17457	1
OTUD6A	-10.81	12	-1.92	0.0274	593	0.824	0.973	17456	1
HIST1H2BK	-9.36	9	-1.92	0.0275	594	0.824	0.973	17455	1
KRTAP12-3	-9.35	9	-1.92	0.0275	595	0.824	0.972	17454	1
FAM135B	-10.8	12	-1.92	0.0275	596	0.824	0.972	17453	1
DECR2	-10.8	12	-1.92	0.0276	597	0.824	0.972	17452	1
TM4SF1	-9.85	10	-1.92	0.0276	598	0.824	0.972	17451	1
CCDC137	-10.79	12	-1.92	0.0276	599	0.824	0.972	17450	1
MOSPD3	-10.79	12	-1.92	0.0276	600	0.824	0.972	17449	1
ASAP3	-10.79	12	-1.92	0.0276	601	0.824	0.972	17448	1
AC007040.11	-9.34	9	-1.92	0.0276	602	0.824	0.972	17447	1
CCDC42B	-10.78	12	-1.92	0.0277	603	0.824	0.972	17446	1
CGRRF1	-10.78	12	-1.92	0.0277	604	0.824	0.972	17445	1
EMC4	-8.8	8	-1.92	0.0277	605	0.824	0.972	17444	1
SLC39A8	-10.78	12	-1.91	0.0278	606	0.824	0.972	17443	1
SDF4	-10.77	12	-1.91	0.0278	607	0.824	0.972	17442	1
TP53TG5	-10.77	12	-1.91	0.0279	608	0.824	0.972	17441	1
IL17D	-10.77	12	-1.91	0.0279	609	0.824	0.972	17440	1
ZFP36L1	-8.79	8	-1.91	0.0279	610	0.824	0.972	17439	1
RAD21L1	-10.76	12	-1.91	0.028	611	0.824	0.972	17438	1
TTLL4	-10.75	12	-1.91	0.028	612	0.824	0.972	17437	1
FAM154A	-9.31	9	-1.91	0.028	613	0.824	0.972	17436	1
COG4	-9.31	9	-1.91	0.0281	614	0.824	0.972	17435	1
CCT4	-7.59	6	-1.91	0.0282	615	0.824	0.972	17434	1
HNRNPD	-10.73	12	-1.91	0.0283	616	0.824	0.972	17433	1
CST1	-9.79	10	-1.91	0.0283	617	0.824	0.972	17432	1
LHFPL3	-10.73	12	-1.91	0.0283	618	0.824	0.972	17431	1
ATG9A	-8.19	7	-1.91	0.0283	619	0.824	0.972	17430	1
GRIK5	-10.27	11	-1.91	0.0284	620	0.824	0.972	17429	1
P2RY6	-10.72	12	-1.9	0.0284	621	0.824	0.972	17428	1
MAP3K7CL	-10.72	12	-1.9	0.0284	622	0.824	0.972	17427	1
S100A5	-10.72	12	-1.9	0.0284	623	0.824	0.972	17426	1
CLNK	-10.7	12	-1.9	0.0286	624	0.826	0.971	17425	1
POU2F1	-10.7	12	-1.9	0.0286	625	0.826	0.971	17424	1
CYP2J2	-10.7	12	-1.9	0.0286	626	0.826	0.971	17423	1
RAB9A	-10.69	12	-1.9	0.0287	627	0.826	0.971	17422	1
VNN2	-10.69	12	-1.9	0.0288	628	0.826	0.971	17421	1
TLN2	-10.68	12	-1.9	0.0288	629	0.826	0.971	17420	1
KCNIP1	-9.25	9	-1.9	0.0288	630	0.826	0.971	17419	1
RPRML	-9.25	9	-1.9	0.0289	631	0.826	0.971	17418	1
NUDT16	-10.66	12	-1.89	0.0291	632	0.828	0.971	17417	1
MEPE	-10.66	12	-1.89	0.0291	633	0.828	0.971	17416	1
SVOPL	-9.23	9	-1.89	0.0291	634	0.828	0.971	17415	1
EXOC7	-10.66	12	-1.89	0.0292	635	0.828	0.971	17414	1
SKIL	-10.65	12	-1.89	0.0292	636	0.828	0.971	17413	1
HIST1H2BL	-5.32	3	-1.89	0.0293	637	0.828	0.971	17412	1
ZNF783	-10.64	12	-1.89	0.0293	638	0.828	0.971	17411	1
ZNF200	-9.21	9	-1.89	0.0295	639	0.828	0.971	17410	1
TBC1D14	-9.21	9	-1.89	0.0295	640	0.828	0.971	17409	1
TCEAL2	-10.63	12	-1.89	0.0295	641	0.828	0.971	17408	1
ZNRF4	-10.63	12	-1.89	0.0295	642	0.828	0.971	17407	1
TMEM9B	-10.62	12	-1.89	0.0296	643	0.828	0.97	17406	1
CLEC16A	-10.62	12	-1.89	0.0296	644	0.828	0.97	17405	1
PAX2	-9.69	10	-1.89	0.0296	645	0.828	0.97	17404	1
SLC30A3	-10.61	12	-1.89	0.0297	646	0.829	0.97	17403	1
GJA5	-10.61	12	-1.88	0.0297	647	0.829	0.97	17402	1
LRFN4	-10.6	12	-1.88	0.0298	648	0.83	0.97	17401	1
KIF27	-10.15	11	-1.88	0.0298	649	0.83	0.97	17400	1
PBX3	-9.16	9	-1.88	0.03	650	0.834	0.97	17399	1
CDIP1	-8.63	8	-1.88	0.0302	651	0.837	0.97	17398	1
FAM160B2	-10.56	12	-1.88	0.0303	652	0.838	0.97	17397	1
B4GALT2	-10.55	12	-1.87	0.0304	653	0.839	0.97	17396	1
OR1S2	-7.46	6	-1.87	0.0304	654	0.839	0.97	17395	1
ETS2	-10.55	12	-1.87	0.0305	655	0.839	0.97	17394	1
EPHA2	-10.54	12	-1.87	0.0305	656	0.84	0.969	17393	1
RASL10A	-10.52	12	-1.87	0.0307	657	0.842	0.969	17392	1
PREX2	-10.52	12	-1.87	0.0308	658	0.842	0.969	17391	1
CTSK	-10.52	12	-1.87	0.0309	659	0.842	0.969	17390	1
CDA	-10.51	12	-1.87	0.0309	660	0.842	0.969	17389	1
VASP	-10.06	11	-1.87	0.0309	661	0.842	0.969	17388	1
IQSEC1	-10.51	12	-1.87	0.0309	662	0.842	0.969	17387	1
ZNF7	-10.5	12	-1.87	0.031	663	0.843	0.969	17386	1
ZFYVE20	-10.5	12	-1.87	0.031	664	0.843	0.969	17385	1
CD34	-9.57	10	-1.86	0.0312	665	0.848	0.969	17384	1
NXN	-10.47	12	-1.86	0.0314	666	0.85	0.969	17383	1
PYY	-10.47	12	-1.86	0.0314	667	0.85	0.969	17382	1
LSMEM2	-10.46	12	-1.86	0.0315	668	0.85	0.969	17381	1
ASS1	-10.46	12	-1.86	0.0315	669	0.85	0.968	17380	1
FAM47E-STBD1	-9.06	9	-1.86	0.0316	670	0.85	0.968	17379	1
STRADB	-10.44	12	-1.85	0.0318	671	0.856	0.968	17378	1
S100P	-10.43	12	-1.85	0.0319	672	0.856	0.968	17377	1
STH	-10.43	12	-1.85	0.032	673	0.858	0.968	17376	1
PSEN1	-9.98	11	-1.85	0.0321	674	0.858	0.968	17375	1
XAGE3	-10.41	12	-1.85	0.0321	675	0.858	0.968	17374	1
ARAP3	-10.41	12	-1.85	0.0321	676	0.858	0.968	17373	1
PLAGL2	-9.01	9	-1.85	0.0322	677	0.858	0.968	17372	1
GCC1	-10.4	12	-1.85	0.0322	678	0.858	0.968	17371	1
OR10T2	-10.39	12	-1.85	0.0324	679	0.861	0.968	17370	1
RPL37	-7.34	6	-1.84	0.0326	680	0.864	0.967	17369	1
TTN	-10.36	12	-1.84	0.0328	681	0.869	0.967	17368	1
UBR1	-10.36	12	-1.84	0.0329	682	0.869	0.967	17367	1
RBM12	-10.35	12	-1.84	0.0329	683	0.869	0.967	17366	1
FAM181A	-10.35	12	-1.84	0.033	684	0.869	0.967	17365	1
KANK3	-10.34	12	-1.84	0.0331	685	0.869	0.967	17364	1
NBPF3	-10.34	12	-1.84	0.0331	686	0.869	0.967	17363	1
ZNF229	-10.34	12	-1.84	0.0331	687	0.869	0.967	17362	1
CXCR5	-10.33	12	-1.84	0.0331	688	0.869	0.967	17361	1
MS4A12	-10.32	12	-1.83	0.0333	689	0.869	0.967	17360	1
C1orf180	-10.32	12	-1.83	0.0334	690	0.869	0.967	17359	1
GATAD2A	-10.32	12	-1.83	0.0334	691	0.869	0.967	17358	1
ATOH7	-10.32	12	-1.83	0.0334	692	0.869	0.967	17357	1
MMP11	-10.31	12	-1.83	0.0334	693	0.869	0.967	17356	1
WT1	-10.31	12	-1.83	0.0334	694	0.869	0.967	17355	1
CCDC85A	-10.31	12	-1.83	0.0335	695	0.869	0.967	17354	1
C5orf55	-10.31	12	-1.83	0.0335	696	0.869	0.966	17353	1
KLHDC2	-10.3	12	-1.83	0.0337	697	0.872	0.966	17352	1
GPD2	-10.29	12	-1.83	0.0337	698	0.872	0.966	17351	1
MC2R	-10.28	12	-1.83	0.0338	699	0.873	0.966	17350	1
OR14J1	-10.28	12	-1.83	0.0339	700	0.873	0.966	17349	1
FNDC8	-10.26	12	-1.82	0.0341	701	0.875	0.966	17348	1
PRCD	-10.26	12	-1.82	0.0342	702	0.875	0.966	17347	1
SCGB1D2	-9.36	10	-1.82	0.0342	703	0.875	0.966	17346	1
MMP24	-10.25	12	-1.82	0.0342	704	0.875	0.966	17345	1
C16orf87	-10.25	12	-1.82	0.0343	705	0.875	0.966	17344	1
CBX6	-10.24	12	-1.82	0.0344	706	0.875	0.966	17343	1
SLC1A1	-10.24	12	-1.82	0.0344	707	0.875	0.966	17342	1
CELA3B	-5.12	3	-1.82	0.0344	708	0.875	0.966	17341	1
GPX3	-10.24	12	-1.82	0.0344	709	0.875	0.966	17340	1
DACT2	-10.23	12	-1.82	0.0345	710	0.875	0.965	17339	1
SPPL2A	-10.23	12	-1.82	0.0345	711	0.875	0.965	17338	1
C2orf72	-10.23	12	-1.82	0.0346	712	0.875	0.965	17337	1
NUDT1	-10.22	12	-1.82	0.0347	713	0.875	0.965	17336	1
PLA2G15	-8.85	9	-1.82	0.0347	714	0.875	0.965	17335	1
ZNF664	-10.21	12	-1.81	0.0348	715	0.875	0.965	17334	1
GOSR2	-7.8	7	-1.81	0.0348	716	0.875	0.965	17333	1
TUBGCP3	-9.32	10	-1.81	0.0348	717	0.875	0.965	17332	1
ZNF593	-10.2	12	-1.81	0.0349	718	0.875	0.965	17331	1
C20orf96	-10.2	12	-1.81	0.0349	719	0.875	0.965	17330	1
KAT2A	-9.77	11	-1.81	0.0349	720	0.875	0.965	17329	1
KCNH7	-10.2	12	-1.81	0.035	721	0.875	0.965	17328	1
CCNG2	-10.19	12	-1.81	0.0351	722	0.875	0.965	17327	1
SORCS1	-10.18	12	-1.81	0.0352	723	0.875	0.965	17326	1
KCTD5	-10.18	12	-1.81	0.0352	724	0.875	0.965	17325	1
SNTG2	-10.18	12	-1.81	0.0352	725	0.875	0.965	17324	1
PAX5	-10.17	12	-1.81	0.0353	726	0.875	0.965	17323	1
POGZ	-10.17	12	-1.81	0.0353	727	0.875	0.965	17322	1
F2	-8.81	9	-1.81	0.0354	728	0.875	0.965	17321	1
CNIH3	-10.17	12	-1.81	0.0354	729	0.875	0.965	17320	1
C16orf96	-10.17	12	-1.81	0.0354	730	0.875	0.965	17319	1
LRRIQ4	-10.16	12	-1.8	0.0356	731	0.876	0.964	17318	1
VDAC1	-10.15	12	-1.8	0.0356	732	0.876	0.964	17317	1
FAM196B	-8.79	9	-1.8	0.0356	733	0.876	0.964	17316	1
OR2L2	-8.79	9	-1.8	0.0357	734	0.877	0.964	17315	1
TBCB	-8.78	9	-1.8	0.0357	735	0.877	0.964	17314	1
NAP1L4	-10.14	12	-1.8	0.0358	736	0.877	0.964	17313	1
AGTR2	-10.13	12	-1.8	0.0359	737	0.878	0.964	17312	1
SOD2	-8.27	8	-1.8	0.036	738	0.878	0.964	17311	1
DEFB130	-8.77	9	-1.8	0.036	739	0.878	0.964	17310	1
SCNN1A	-10.12	12	-1.8	0.036	740	0.878	0.964	17309	1
KIAA0430	-10.11	12	-1.8	0.0362	741	0.881	0.964	17308	1
FBXO24	-10.1	12	-1.79	0.0364	742	0.882	0.964	17307	1
IL20RB	-10.09	12	-1.79	0.0364	743	0.882	0.964	17306	1
MS4A6E	-10.09	12	-1.79	0.0365	744	0.882	0.964	17305	1
ZNF484	-8.73	9	-1.79	0.0366	745	0.882	0.963	17304	1
PDE2A	-7.13	6	-1.79	0.0366	746	0.882	0.963	17303	1
BAG3	-7.13	6	-1.79	0.0367	747	0.882	0.963	17302	1
ITFG2	-9.64	11	-1.79	0.0367	748	0.882	0.963	17301	1
PLEKHG4	-10.07	12	-1.79	0.0368	749	0.882	0.963	17300	1
KRT17	-8.72	9	-1.79	0.0368	750	0.882	0.963	17299	1
FAM117A	-10.07	12	-1.79	0.0368	751	0.882	0.963	17298	1
TWISTNB	-10.07	12	-1.79	0.0368	752	0.882	0.963	17297	1
OPHN1	-10.07	12	-1.79	0.0368	753	0.882	0.963	17296	1
IP6K1	-10.06	12	-1.79	0.0368	754	0.882	0.963	17295	1
MCL1	-10.06	12	-1.79	0.0369	755	0.883	0.963	17294	1
PRAF2	-9.18	10	-1.79	0.037	756	0.883	0.963	17293	1
METTL21A	-10.05	12	-1.79	0.0371	757	0.883	0.963	17292	1
CDCP2	-10.05	12	-1.79	0.0371	758	0.883	0.963	17291	1
MPP1	-10.04	12	-1.79	0.0371	759	0.883	0.963	17290	1
PRKAB2	-10.04	12	-1.78	0.0372	760	0.883	0.963	17289	1
CREBZF	-10.04	12	-1.78	0.0373	761	0.883	0.963	17288	1
TKTL1	-10.03	12	-1.78	0.0373	762	0.883	0.963	17287	1
OR52N4	-10.03	12	-1.78	0.0373	763	0.883	0.963	17286	1
NCKAP5	-10.02	12	-1.78	0.0374	764	0.883	0.963	17285	1
SLC17A1	-10.02	12	-1.78	0.0375	765	0.883	0.962	17284	1
MUC5B	-10.01	12	-1.78	0.0376	766	0.883	0.962	17283	1
ZNF398	-8.67	9	-1.78	0.0376	767	0.883	0.962	17282	1
LRRC28	-10	12	-1.78	0.0377	768	0.883	0.962	17281	1
GSKIP	-10	12	-1.78	0.0377	769	0.883	0.962	17280	1
RAB33B	-8.66	9	-1.78	0.0377	770	0.883	0.962	17279	1
ACSS2	-10	12	-1.78	0.0377	771	0.883	0.962	17278	1
MCUR1	-9.57	11	-1.78	0.0378	772	0.883	0.962	17277	1
IFNW1	-9.99	12	-1.78	0.0379	773	0.883	0.962	17276	1
CXXC11	-9.99	12	-1.78	0.0379	774	0.883	0.962	17275	1
HGSNAT	-9.99	12	-1.77	0.038	775	0.885	0.962	17274	1
ACTRT2	-9.97	12	-1.77	0.0382	776	0.889	0.962	17273	1
CAPZA3	-9.96	12	-1.77	0.0383	777	0.889	0.962	17272	1
RAB3IL1	-9.96	12	-1.77	0.0383	778	0.889	0.962	17271	1
MAPK13	-9.96	12	-1.77	0.0384	779	0.889	0.962	17270	1
C1orf56	-9.95	12	-1.77	0.0386	780	0.89	0.961	17269	1
NKG7	-9.94	12	-1.77	0.0386	781	0.89	0.961	17268	1
CGN	-9.94	12	-1.77	0.0387	782	0.89	0.961	17267	1
RAB24	-9.94	12	-1.77	0.0387	783	0.89	0.961	17266	1
PDE12	-9.94	12	-1.77	0.0387	784	0.89	0.961	17265	1
MMP14	-9.94	12	-1.77	0.0387	785	0.89	0.961	17264	1
GAMT	-9.93	12	-1.76	0.0388	786	0.89	0.961	17263	1
NLRP10	-9.93	12	-1.76	0.0389	787	0.89	0.961	17262	1
MTCH1	-9.92	12	-1.76	0.0389	788	0.89	0.961	17261	1
PIP	-7.01	6	-1.76	0.0389	789	0.89	0.961	17260	1
ZNF226	-9.92	12	-1.76	0.039	790	0.89	0.961	17259	1
OTOGL	-4.96	3	-1.76	0.039	791	0.89	0.961	17258	1
TMEM42	-7.01	6	-1.76	0.0391	792	0.891	0.961	17257	1
AFG3L2	-7	6	-1.76	0.0393	793	0.893	0.961	17256	1
TRAK2	-9.9	12	-1.76	0.0393	794	0.893	0.961	17255	1
SHCBP1L	-9.89	12	-1.76	0.0394	795	0.893	0.961	17254	1
UBQLN4	-9.89	12	-1.76	0.0395	796	0.893	0.961	17253	1
ARSE	-9.88	12	-1.76	0.0395	797	0.893	0.96	17252	1
HLA-E	-9.88	12	-1.76	0.0395	798	0.893	0.96	17251	1
PLXNB2	-9.88	12	-1.76	0.0396	799	0.893	0.96	17250	1
MBD3	-8.55	9	-1.76	0.0396	800	0.893	0.96	17249	1
TEX35	-9.86	12	-1.75	0.0398	801	0.893	0.96	17248	1
PREX1	-9.86	12	-1.75	0.0398	802	0.893	0.96	17247	1
ALDH1L2	-9.86	12	-1.75	0.0399	803	0.893	0.96	17246	1
POU3F2	-9.86	12	-1.75	0.0399	804	0.893	0.96	17245	1
TCHP	-9.86	12	-1.75	0.0399	805	0.893	0.96	17244	1
BATF2	-9.86	12	-1.75	0.0399	806	0.893	0.96	17243	1
GPR148	-9.85	12	-1.75	0.04	807	0.894	0.96	17242	1
CD70	-9.84	12	-1.75	0.0402	808	0.898	0.96	17241	1
TMEM249	-9.84	12	-1.75	0.0402	809	0.898	0.96	17240	1
RNF169	-9.82	12	-1.74	0.0405	810	0.901	0.959	17239	1
SLC29A2	-9.82	12	-1.74	0.0405	811	0.901	0.959	17238	1
PRLR	-8.5	9	-1.74	0.0405	812	0.901	0.959	17237	1
TKT	-9.81	12	-1.74	0.0406	813	0.901	0.959	17236	1
ATRIP	-9.81	12	-1.74	0.0406	814	0.901	0.959	17235	1
MPDU1	-8.49	9	-1.74	0.0408	815	0.902	0.959	17234	1
KDM1A	-8.49	9	-1.74	0.0408	816	0.902	0.959	17233	1
PRDM7	-4.9	3	-1.74	0.0408	817	0.902	0.959	17232	1
DIS3L2	-9.78	12	-1.74	0.0411	818	0.905	0.959	17231	1
DIDO1	-8.47	9	-1.74	0.0411	819	0.905	0.959	17230	1
SLC25A16	-9.78	12	-1.74	0.0411	820	0.905	0.959	17229	1
LRFN1	-8.92	10	-1.74	0.0412	821	0.905	0.959	17228	1
NSDHL	-9.77	12	-1.74	0.0412	822	0.905	0.959	17227	1
TAF5	-8.92	10	-1.74	0.0413	823	0.905	0.959	17226	1
LY9	-9.77	12	-1.74	0.0413	824	0.905	0.959	17225	1
PCDHB4	-9.76	12	-1.73	0.0415	825	0.907	0.959	17224	1
EFEMP1	-9.74	12	-1.73	0.0417	826	0.908	0.958	17223	1
CPT1A	-9.74	12	-1.73	0.0417	827	0.908	0.958	17222	1
GAS2L2	-7.44	7	-1.73	0.0417	828	0.908	0.958	17221	1
VPS26A	-9.74	12	-1.73	0.0418	829	0.908	0.958	17220	1
CCDC159	-9.74	12	-1.73	0.0418	830	0.908	0.958	17219	1
KIF12	-9.73	12	-1.73	0.0419	831	0.909	0.958	17218	1
GPR25	-9.72	12	-1.73	0.042	832	0.909	0.958	17217	1
SPC25	-6.87	6	-1.73	0.042	833	0.909	0.958	17216	1
MRGPRE	-9.72	12	-1.73	0.042	834	0.909	0.958	17215	1
SLC25A3	-8.42	9	-1.73	0.042	835	0.909	0.958	17214	1
GSDMB	-8.87	10	-1.73	0.0421	836	0.909	0.958	17213	1
OXR1	-9.71	12	-1.73	0.0422	837	0.909	0.958	17212	1
TTC7B	-9.71	12	-1.73	0.0422	838	0.909	0.958	17211	1
CHST3	-9.71	12	-1.73	0.0423	839	0.909	0.958	17210	1
UFSP1	-9.7	12	-1.72	0.0424	840	0.91	0.958	17209	1
TNNC2	-9.69	12	-1.72	0.0426	841	0.91	0.957	17208	1
CHKB	-9.68	12	-1.72	0.0427	842	0.91	0.957	17207	1
ZNF831	-9.68	12	-1.72	0.0427	843	0.91	0.957	17206	1
KIFC1	-9.26	11	-1.72	0.0427	844	0.91	0.957	17205	1
FOXE1	-9.67	12	-1.72	0.0428	845	0.91	0.957	17204	1
CCDC130	-8.83	10	-1.72	0.0428	846	0.91	0.957	17203	1
GALNT13	-9.67	12	-1.72	0.0428	847	0.91	0.957	17202	1
KLHL35	-9.67	12	-1.72	0.0429	848	0.91	0.957	17201	1
EFNB3	-9.67	12	-1.72	0.0429	849	0.91	0.957	17200	1
SLC4A9	-9.66	12	-1.72	0.0429	850	0.91	0.957	17199	1
PSMB10	-9.66	12	-1.72	0.043	851	0.91	0.957	17198	1
TRIM9	-9.66	12	-1.72	0.043	852	0.91	0.957	17197	1
MS4A6A	-9.66	12	-1.72	0.043	853	0.91	0.957	17196	1
FOLR4	-9.66	12	-1.72	0.0431	854	0.91	0.957	17195	1
C10orf68	-8.35	9	-1.71	0.0433	855	0.913	0.957	17194	1
SGK223	-9.64	12	-1.71	0.0433	856	0.913	0.957	17193	1
EMC10	-9.62	12	-1.71	0.0436	857	0.915	0.956	17192	1
SYT7	-7.35	7	-1.71	0.0437	858	0.915	0.956	17191	1
PHLPP2	-9.61	12	-1.71	0.0438	859	0.915	0.956	17190	1
MMP10	-9.6	12	-1.71	0.0439	860	0.915	0.956	17189	1
SS18L2	-8.32	9	-1.71	0.0439	861	0.915	0.956	17188	1
CMPK2	-9.6	12	-1.71	0.044	862	0.915	0.956	17187	1
ASB17	-9.6	12	-1.71	0.044	863	0.915	0.956	17186	1
CCDC171	-9.6	12	-1.71	0.044	864	0.915	0.956	17185	1
PIGV	-9.59	12	-1.71	0.0441	865	0.915	0.956	17184	1
TMSB4X	-4.8	3	-1.7	0.0441	866	0.915	0.956	17183	1
CCDC148	-9.59	12	-1.7	0.0442	867	0.915	0.956	17182	1
JSRP1	-8.75	10	-1.7	0.0442	868	0.915	0.956	17181	1
LRRC4	-8.3	9	-1.7	0.0442	869	0.915	0.956	17180	1
ATP4B	-9.58	12	-1.7	0.0443	870	0.915	0.956	17179	1
PPP6R1	-8.3	9	-1.7	0.0443	871	0.915	0.956	17178	1
FGF10	-9.58	12	-1.7	0.0443	872	0.915	0.956	17177	1
NNT	-9.58	12	-1.7	0.0444	873	0.915	0.956	17176	1
ENOSF1	-9.57	12	-1.7	0.0444	874	0.915	0.956	17175	1
ZNF114	-9.57	12	-1.7	0.0445	875	0.915	0.956	17174	1
ZNF189	-9.57	12	-1.7	0.0445	876	0.915	0.955	17173	1
SPATA31A6	-9.56	12	-1.7	0.0446	877	0.915	0.955	17172	1
TMC1	-8.28	9	-1.7	0.0446	878	0.915	0.955	17171	1
ETV1	-9.15	11	-1.7	0.0446	879	0.915	0.955	17170	1
KRT81	-9.56	12	-1.7	0.0447	880	0.915	0.955	17169	1
PRICKLE3	-8.28	9	-1.7	0.0447	881	0.915	0.955	17168	1
MYH3	-8.28	9	-1.7	0.0447	882	0.915	0.955	17167	1
GGCT	-9.54	12	-1.7	0.045	883	0.916	0.955	17166	1
RPS6KA1	-9.53	12	-1.69	0.0451	884	0.916	0.955	17165	1
SLC25A26	-7.28	7	-1.69	0.0452	885	0.916	0.955	17164	1
CRADD	-9.53	12	-1.69	0.0452	886	0.916	0.955	17163	1
TMEM194B	-9.52	12	-1.69	0.0453	887	0.916	0.955	17162	1
CACNA2D3	-9.52	12	-1.69	0.0453	888	0.916	0.955	17161	1
CDK5RAP1	-9.52	12	-1.69	0.0453	889	0.916	0.955	17160	1
PRKACA	-9.52	12	-1.69	0.0453	890	0.916	0.955	17159	1
ARMCX4	-9.52	12	-1.69	0.0454	891	0.916	0.955	17158	1
CTBP2	-8.23	9	-1.69	0.0456	892	0.916	0.954	17157	1
SIGLEC10	-9.5	12	-1.69	0.0456	893	0.916	0.954	17156	1
EN2	-9.5	12	-1.69	0.0456	894	0.916	0.954	17155	1
APOL6	-9.5	12	-1.69	0.0457	895	0.916	0.954	17154	1
FAM150A	-9.5	12	-1.69	0.0457	896	0.916	0.954	17153	1
RSPO2	-8.22	9	-1.69	0.0458	897	0.916	0.954	17152	1
PCMTD2	-9.49	12	-1.69	0.0458	898	0.916	0.954	17151	1
PADI1	-9.49	12	-1.69	0.0458	899	0.916	0.954	17150	1
DUSP21	-9.49	12	-1.69	0.0458	900	0.916	0.954	17149	1
CUL2	-8.22	9	-1.69	0.0458	901	0.916	0.954	17148	1
MYL1	-9.49	12	-1.69	0.0459	902	0.916	0.954	17147	1
PTF1A	-9.49	12	-1.69	0.0459	903	0.916	0.954	17146	1
EIF5AL1	-8.21	9	-1.69	0.0459	904	0.916	0.954	17145	1
TRIM50	-9.48	12	-1.69	0.046	905	0.916	0.954	17144	1
HTR3A	-9.47	12	-1.68	0.0462	906	0.916	0.954	17143	1
NGLY1	-9.47	12	-1.68	0.0462	907	0.916	0.954	17142	1
CRTAC1	-9.46	12	-1.68	0.0463	908	0.916	0.954	17141	1
TRAPPC3	-9.06	11	-1.68	0.0463	909	0.916	0.954	17140	1
KCNMB1	-8.63	10	-1.68	0.0464	910	0.916	0.954	17139	1
SPINK6	-9.45	12	-1.68	0.0464	911	0.916	0.954	17138	1
PSMD4	-8.63	10	-1.68	0.0465	912	0.916	0.954	17137	1
RAP2C	-9.45	12	-1.68	0.0465	913	0.916	0.954	17136	1
PARP6	-9.45	12	-1.68	0.0466	914	0.916	0.953	17135	1
SYCE1L	-8.62	10	-1.68	0.0466	915	0.916	0.953	17134	1
CDX4	-9.44	12	-1.68	0.0467	916	0.916	0.953	17133	1
PTGDR2	-8.17	9	-1.68	0.0468	917	0.916	0.953	17132	1
SYT8	-8.61	10	-1.68	0.0468	918	0.916	0.953	17131	1
C2orf44	-9.43	12	-1.68	0.0469	919	0.916	0.953	17130	1
SCAMP3	-9.43	12	-1.68	0.0469	920	0.916	0.953	17129	1
PELI1	-9.43	12	-1.68	0.0469	921	0.916	0.953	17128	1
FASTKD2	-9.42	12	-1.67	0.047	922	0.916	0.953	17127	1
OR4E2	-9.42	12	-1.67	0.0471	923	0.916	0.953	17126	1
LOR	-8.15	9	-1.67	0.0472	924	0.916	0.953	17125	1
SNX21	-9.41	12	-1.67	0.0472	925	0.916	0.953	17124	1
RHOA	-9.01	11	-1.67	0.0472	926	0.916	0.953	17123	1
FBXO11	-9.41	12	-1.67	0.0472	927	0.916	0.953	17122	1
C4orf22	-9.41	12	-1.67	0.0473	928	0.916	0.953	17121	1
ANKHD1-EIF4EBP3	-9.41	12	-1.67	0.0473	929	0.916	0.953	17120	1
CETN1	-9.41	12	-1.67	0.0473	930	0.916	0.953	17119	1
SLC25A27	-9.4	12	-1.67	0.0473	931	0.916	0.953	17118	1
ABHD15	-9	11	-1.67	0.0473	932	0.916	0.953	17117	1
TRPM8	-8.58	10	-1.67	0.0474	933	0.917	0.953	17116	1
MFSD11	-9.39	12	-1.67	0.0475	934	0.917	0.952	17115	1
CDC25C	-8.13	9	-1.67	0.0476	935	0.917	0.952	17114	1
TMEM87A	-9.38	12	-1.67	0.0477	936	0.917	0.952	17113	1
LGI3	-8.12	9	-1.67	0.0477	937	0.917	0.952	17112	1
PTPN22	-9.38	12	-1.67	0.0478	938	0.917	0.952	17111	1
SLAMF6	-9.37	12	-1.67	0.0479	939	0.917	0.952	17110	1
CSTL1	-9.37	12	-1.67	0.0479	940	0.917	0.952	17109	1
RBL2	-9.37	12	-1.67	0.0479	941	0.917	0.952	17108	1
LAMB2	-9.37	12	-1.66	0.048	942	0.917	0.952	17107	1
BLOC1S5	-8.55	10	-1.66	0.048	943	0.917	0.952	17106	1
CDK5	-8.96	11	-1.66	0.048	944	0.917	0.952	17105	1
PANX2	-9.36	12	-1.66	0.0481	945	0.917	0.952	17104	1
IFI30	-8.96	11	-1.66	0.0481	946	0.917	0.952	17103	1
OSBPL6	-8.54	10	-1.66	0.0481	947	0.917	0.952	17102	1
FANCC	-9.35	12	-1.66	0.0482	948	0.917	0.952	17101	1
KRTAP10-9	-4.68	3	-1.66	0.0482	949	0.917	0.952	17100	1
DNASE1L2	-9.33	12	-1.66	0.0486	950	0.923	0.951	17099	1
TTC23	-9.32	12	-1.66	0.0488	951	0.925	0.951	17098	1
RBBP8	-8.07	9	-1.66	0.0488	952	0.925	0.951	17097	1
FCRLA	-7.11	7	-1.66	0.0489	953	0.925	0.951	17096	1
C9orf117	-9.31	12	-1.66	0.0489	954	0.925	0.951	17095	1
OR2W3	-9.31	12	-1.66	0.0489	955	0.925	0.951	17094	1
MUC17	-8.49	10	-1.65	0.0491	956	0.926	0.951	17093	1
ST6GAL1	-9.3	12	-1.65	0.0492	957	0.926	0.951	17092	1
NXPE1	-9.29	12	-1.65	0.0493	958	0.926	0.951	17091	1
GBP7	-9.29	12	-1.65	0.0493	959	0.926	0.951	17090	1
CHD9	-9.29	12	-1.65	0.0494	960	0.926	0.951	17089	1
ZNF3	-9.29	12	-1.65	0.0494	961	0.926	0.951	17088	1
LCN6	-8.04	9	-1.65	0.0495	962	0.926	0.951	17087	1
FHL3	-9.28	12	-1.65	0.0495	963	0.926	0.95	17086	1
CCDC57	-9.28	12	-1.65	0.0495	964	0.926	0.95	17085	1
RHBDD1	-9.28	12	-1.65	0.0495	965	0.926	0.95	17084	1
U2AF1L4	-9.27	12	-1.65	0.0496	966	0.926	0.95	17083	1
OR2A12	-8.88	11	-1.65	0.0497	967	0.926	0.95	17082	1
PPP1R16B	-9.27	12	-1.65	0.0497	968	0.926	0.95	17081	1
CSNK1A1L	-9.26	12	-1.65	0.0498	969	0.926	0.95	17080	1
CETP	-9.26	12	-1.65	0.0499	970	0.926	0.95	17079	1
CACNG4	-9.26	12	-1.65	0.05	971	0.926	0.95	17078	1
MVB12B	-9.25	12	-1.65	0.05	972	0.926	0.95	17077	1
ZBTB5	-9.25	12	-1.65	0.05	973	0.926	0.95	17076	1
KIR3DL2	-9.25	12	-1.65	0.05	974	0.926	0.95	17075	1
SLC12A3	-9.25	12	-1.64	0.0501	975	0.926	0.95	17074	1
SOX12	-9.25	12	-1.64	0.0501	976	0.926	0.95	17073	1
SLC19A2	-8.01	9	-1.64	0.0502	977	0.927	0.95	17072	1
SCGB1D4	-9.24	12	-1.64	0.0503	978	0.927	0.95	17071	1
EML6	-9.23	12	-1.64	0.0503	979	0.928	0.95	17070	1
KRTCAP3	-9.23	12	-1.64	0.0505	980	0.929	0.95	17069	1
LPIN3	-9.22	12	-1.64	0.0506	981	0.931	0.949	17068	1
AVL9	-9.22	12	-1.64	0.0506	982	0.931	0.949	17067	1
DENND5A	-9.21	12	-1.64	0.0508	983	0.933	0.949	17066	1
TGFBR1	-9.21	12	-1.64	0.0509	984	0.933	0.949	17065	1
GIMAP4	-9.2	12	-1.64	0.051	985	0.934	0.949	17064	1
SLC2A11	-8.8	11	-1.63	0.0511	986	0.934	0.949	17063	1
CBX8	-9.19	12	-1.63	0.0511	987	0.934	0.949	17062	1
FRS3	-9.19	12	-1.63	0.0511	988	0.934	0.949	17061	1
GRM5	-9.19	12	-1.63	0.0513	989	0.935	0.949	17060	1
URI1	-7	7	-1.63	0.0515	990	0.939	0.948	17059	1
TCERG1	-9.16	12	-1.63	0.0517	991	0.941	0.948	17058	1
PPP5D1	-9.16	12	-1.63	0.0518	992	0.942	0.948	17057	1
AGMO	-9.15	12	-1.63	0.0519	993	0.943	0.948	17056	1
VPS29	-9.15	12	-1.63	0.0519	994	0.943	0.948	17055	1
ZNF287	-9.14	12	-1.63	0.0521	995	0.943	0.948	17054	1
SEC11C	-9.14	12	-1.62	0.0521	996	0.943	0.948	17053	1
LSM1	-9.14	12	-1.62	0.0522	997	0.943	0.948	17052	1
FLRT2	-9.13	12	-1.62	0.0522	998	0.943	0.948	17051	1
ATP11A	-9.13	12	-1.62	0.0523	999	0.943	0.948	17050	1
PPAP2C	-9.13	12	-1.62	0.0523	1000	0.943	0.948	17049	1
ANK2	-9.13	12	-1.62	0.0523	1001	0.943	0.948	17048	1
CATSPERB	-9.12	12	-1.62	0.0524	1002	0.943	0.948	17047	1
STC1	-9.12	12	-1.62	0.0524	1003	0.943	0.948	17046	1
SLC4A10	-9.1	12	-1.62	0.0528	1004	0.943	0.947	17045	1
DRD3	-9.1	12	-1.62	0.0528	1005	0.943	0.947	17044	1
PHF21A	-7.88	9	-1.62	0.0528	1006	0.943	0.947	17043	1
EPM2AIP1	-9.09	12	-1.62	0.053	1007	0.943	0.947	17042	1
RASA3	-9.09	12	-1.62	0.0531	1008	0.943	0.947	17041	1
ALX4	-9.09	12	-1.62	0.0531	1009	0.943	0.947	17040	1
RBM7	-8.7	11	-1.61	0.0532	1010	0.943	0.947	17039	1
GPRC5A	-9.08	12	-1.61	0.0532	1011	0.943	0.947	17038	1
HGFAC	-9.08	12	-1.61	0.0532	1012	0.943	0.947	17037	1
EPHX2	-7.86	9	-1.61	0.0533	1013	0.943	0.947	17036	1
SPG21	-9.07	12	-1.61	0.0533	1014	0.943	0.947	17035	1
ATP11C	-9.07	12	-1.61	0.0534	1015	0.943	0.947	17034	1
SLC43A3	-9.07	12	-1.61	0.0535	1016	0.943	0.947	17033	1
OTOR	-9.06	12	-1.61	0.0536	1017	0.943	0.946	17032	1
FAM210A	-8.27	10	-1.61	0.0536	1018	0.943	0.946	17031	1
GFER	-7.85	9	-1.61	0.0537	1019	0.943	0.946	17030	1
NLRP4	-9.06	12	-1.61	0.0537	1020	0.943	0.946	17029	1
C1orf137	-9.05	12	-1.61	0.0537	1021	0.943	0.946	17028	1
TARBP2	-8.67	11	-1.61	0.0537	1022	0.943	0.946	17027	1
PLEKHB1	-9.05	12	-1.61	0.0538	1023	0.943	0.946	17026	1
RNF44	-9.05	12	-1.61	0.0538	1024	0.943	0.946	17025	1
JAM2	-7.84	9	-1.61	0.0538	1025	0.943	0.946	17024	1
CAPN13	-9.05	12	-1.61	0.0538	1026	0.943	0.946	17023	1
ACBD5	-9.05	12	-1.61	0.0539	1027	0.943	0.946	17022	1
PAQR9	-7.38	8	-1.61	0.054	1028	0.943	0.946	17021	1
CCDC82	-9.04	12	-1.61	0.054	1029	0.943	0.946	17020	1
RUFY2	-9.04	12	-1.61	0.054	1030	0.943	0.946	17019	1
GKAP1	-9.04	12	-1.61	0.0541	1031	0.943	0.946	17018	1
AP3M2	-9.03	12	-1.61	0.0542	1032	0.943	0.946	17017	1
SDSL	-9.03	12	-1.61	0.0542	1033	0.943	0.946	17016	1
C12orf43	-6.39	6	-1.61	0.0542	1034	0.943	0.946	17015	1
SRGN	-9.03	12	-1.61	0.0542	1035	0.943	0.946	17014	1
SECISBP2	-9.03	12	-1.6	0.0543	1036	0.943	0.946	17013	1
SLC1A7	-9.02	12	-1.6	0.0543	1037	0.943	0.946	17012	1
HS1BP3	-9.02	12	-1.6	0.0544	1038	0.943	0.946	17011	1
SLC44A1	-7.81	9	-1.6	0.0544	1039	0.943	0.946	17010	1
MEF2C	-9.02	12	-1.6	0.0544	1040	0.943	0.946	17009	1
PFKFB1	-9.02	12	-1.6	0.0545	1041	0.943	0.946	17008	1
TMEM35	-8.23	10	-1.6	0.0545	1042	0.943	0.946	17007	1
GEMIN6	-6.37	6	-1.6	0.0545	1043	0.943	0.945	17006	1
PIK3CD	-9.01	12	-1.6	0.0546	1044	0.944	0.945	17005	1
C14orf177	-9	12	-1.6	0.0547	1045	0.944	0.945	17004	1
MATN3	-9	12	-1.6	0.0547	1046	0.944	0.945	17003	1
FBXW5	-9	12	-1.6	0.0548	1047	0.944	0.945	17002	1
PMF1	-8.99	12	-1.6	0.055	1048	0.944	0.945	17001	1
EGFL6	-8.99	12	-1.6	0.055	1049	0.944	0.945	17000	1
CLDN19	-8.98	12	-1.6	0.0551	1050	0.944	0.945	16999	1
MORN3	-8.2	10	-1.6	0.0551	1051	0.944	0.945	16998	1
RCOR2	-8.98	12	-1.6	0.0551	1052	0.944	0.945	16997	1
FAR1	-8.98	12	-1.6	0.0553	1053	0.944	0.945	16996	1
CCDC92	-7.77	9	-1.6	0.0553	1054	0.944	0.945	16995	1
TNFRSF14	-8.97	12	-1.6	0.0553	1055	0.944	0.945	16994	1
CHAC1	-8.97	12	-1.59	0.0554	1056	0.944	0.945	16993	1
SLC9A2	-8.97	12	-1.59	0.0555	1057	0.944	0.945	16992	1
SCGB2B2	-8.97	12	-1.59	0.0555	1058	0.944	0.945	16991	1
PRSS8	-8.96	12	-1.59	0.0555	1059	0.944	0.944	16990	1
BTG1	-8.96	12	-1.59	0.0556	1060	0.944	0.944	16989	1
CRISP1	-8.96	12	-1.59	0.0556	1061	0.944	0.944	16988	1
TMEM190	-7.76	9	-1.59	0.0556	1062	0.944	0.944	16987	1
C16orf74	-8.94	12	-1.59	0.056	1063	0.944	0.944	16986	1
CLASP1	-8.94	12	-1.59	0.056	1064	0.944	0.944	16985	1
NAGS	-8.94	12	-1.59	0.056	1065	0.944	0.944	16984	1
URAD	-8.56	11	-1.59	0.056	1066	0.944	0.944	16983	1
RHOBTB2	-8.93	12	-1.59	0.0561	1067	0.944	0.944	16982	1
C17orf77	-8.93	12	-1.59	0.0562	1068	0.944	0.944	16981	1
FFAR1	-8.15	10	-1.59	0.0562	1069	0.944	0.944	16980	1
PCDHGC4	-8.55	11	-1.59	0.0562	1070	0.944	0.944	16979	1
AADAC	-8.93	12	-1.59	0.0562	1071	0.944	0.944	16978	1
C1orf110	-8.92	12	-1.59	0.0563	1072	0.944	0.944	16977	1
CETN3	-8.92	12	-1.59	0.0564	1073	0.944	0.944	16976	1
GPR98	-8.92	12	-1.59	0.0565	1074	0.944	0.944	16975	1
TNFAIP8L1	-8.92	12	-1.59	0.0565	1075	0.944	0.944	16974	1
NEO1	-8.91	12	-1.58	0.0566	1076	0.944	0.943	16973	1
GPR37	-8.9	12	-1.58	0.0567	1077	0.944	0.943	16972	1
DEF6	-8.9	12	-1.58	0.0568	1078	0.944	0.943	16971	1
HEATR3	-7.27	8	-1.58	0.0568	1079	0.944	0.943	16970	1
RAMP2	-8.9	12	-1.58	0.0568	1080	0.944	0.943	16969	1
STX7	-8.89	12	-1.58	0.0569	1081	0.944	0.943	16968	1
PHC3	-7.7	9	-1.58	0.057	1082	0.944	0.943	16967	1
NMT2	-8.89	12	-1.58	0.057	1083	0.944	0.943	16966	1
SDK1	-8.89	12	-1.58	0.057	1084	0.944	0.943	16965	1
CHID1	-8.89	12	-1.58	0.0571	1085	0.944	0.943	16964	1
GPC1	-8.88	12	-1.58	0.0571	1086	0.944	0.943	16963	1
C6orf226	-8.1	10	-1.58	0.0573	1087	0.944	0.943	16962	1
CRHBP	-8.87	12	-1.58	0.0574	1088	0.944	0.943	16961	1
SHD	-8.87	12	-1.58	0.0574	1089	0.944	0.943	16960	1
GBAS	-8.87	12	-1.58	0.0574	1090	0.944	0.943	16959	1
RPS13	-7.68	9	-1.58	0.0574	1091	0.944	0.943	16958	1
MIA	-8.49	11	-1.58	0.0575	1092	0.944	0.943	16957	1
NDUFA8	-8.87	12	-1.58	0.0575	1093	0.944	0.943	16956	1
CCDC60	-8.87	12	-1.58	0.0575	1094	0.944	0.943	16955	1
OR14I1	-8.86	12	-1.58	0.0576	1095	0.944	0.942	16954	1
MSANTD1	-8.86	12	-1.58	0.0576	1096	0.944	0.942	16953	1
MCM7	-7.23	8	-1.58	0.0576	1097	0.944	0.942	16952	1
MSH3	-8.85	12	-1.57	0.0577	1098	0.944	0.942	16951	1
FAM115C	-8.85	12	-1.57	0.0578	1099	0.944	0.942	16950	1
FOLR1	-8.85	12	-1.57	0.0578	1100	0.944	0.942	16949	1
CIB4	-8.85	12	-1.57	0.0578	1101	0.944	0.942	16948	1
PRSS27	-8.85	12	-1.57	0.0579	1102	0.944	0.942	16947	1
UGT1A3	-6.25	6	-1.57	0.0579	1103	0.944	0.942	16946	1
ACSM3	-8.84	12	-1.57	0.0579	1104	0.944	0.942	16945	1
RFFL	-8.84	12	-1.57	0.058	1105	0.944	0.942	16944	1
ALKBH7	-8.84	12	-1.57	0.058	1106	0.944	0.942	16943	1
DUOXA1	-8.84	12	-1.57	0.0581	1107	0.944	0.942	16942	1
SREK1IP1	-4.42	3	-1.57	0.0582	1108	0.944	0.942	16941	1
CSMD2	-8.83	12	-1.57	0.0582	1109	0.944	0.942	16940	1
SFTPC	-8.83	12	-1.57	0.0583	1110	0.944	0.942	16939	1
ATRN	-8.82	12	-1.57	0.0583	1111	0.944	0.942	16938	1
ZBTB46	-8.82	12	-1.57	0.0584	1112	0.944	0.942	16937	1
GDPD4	-8.82	12	-1.57	0.0584	1113	0.944	0.942	16936	1
AUNIP	-8.82	12	-1.57	0.0584	1114	0.944	0.942	16935	1
RIMS1	-8.82	12	-1.57	0.0584	1115	0.944	0.942	16934	1
PAF1	-8.82	12	-1.57	0.0584	1116	0.944	0.942	16933	1
SCYL1	-8.82	12	-1.57	0.0584	1117	0.944	0.942	16932	1
FDXACB1	-8.82	12	-1.57	0.0584	1118	0.944	0.942	16931	1
KIF26B	-8.04	10	-1.57	0.0586	1119	0.944	0.941	16930	1
LBH	-8.81	12	-1.57	0.0587	1120	0.944	0.941	16929	1
MYO15A	-8.8	12	-1.57	0.0588	1121	0.944	0.941	16928	1
SUPT7L	-8.8	12	-1.57	0.0588	1122	0.944	0.941	16927	1
NME6	-7.62	9	-1.56	0.0589	1123	0.944	0.941	16926	1
NUPL2	-8.79	12	-1.56	0.059	1124	0.944	0.941	16925	1
PLSCR1	-8.79	12	-1.56	0.059	1125	0.944	0.941	16924	1
FOXN3	-8.79	12	-1.56	0.0591	1126	0.944	0.941	16923	1
SEC23A	-8.79	12	-1.56	0.0591	1127	0.944	0.941	16922	1
APCDD1	-8.78	12	-1.56	0.0592	1128	0.944	0.941	16921	1
GTF2E2	-7.6	9	-1.56	0.0593	1129	0.944	0.941	16920	1
GAB3	-8.78	12	-1.56	0.0593	1130	0.944	0.941	16919	1
ATF1	-8.78	12	-1.56	0.0593	1131	0.944	0.941	16918	1
FSTL5	-8.77	12	-1.56	0.0594	1132	0.944	0.941	16917	1
NKX2-5	-8.77	12	-1.56	0.0594	1133	0.944	0.941	16916	1
KCTD1	-8.77	12	-1.56	0.0594	1134	0.944	0.941	16915	1
RNF7	-8.77	12	-1.56	0.0594	1135	0.944	0.941	16914	1
ALOX12B	-8.77	12	-1.56	0.0595	1136	0.944	0.941	16913	1
KBTBD8	-8.77	12	-1.56	0.0595	1137	0.944	0.941	16912	1
IRF2BP2	-8.77	12	-1.56	0.0595	1138	0.944	0.94	16911	1
TUFT1	-7.59	9	-1.56	0.0596	1139	0.944	0.94	16910	1
E2F6	-7.59	9	-1.56	0.0596	1140	0.944	0.94	16909	1
MUC2	-8.76	12	-1.56	0.0597	1141	0.944	0.94	16908	1
SESN3	-8.75	12	-1.56	0.0599	1142	0.944	0.94	16907	1
CLDN23	-8.75	12	-1.56	0.0599	1143	0.944	0.94	16906	1
MRPS27	-6.68	7	-1.55	0.06	1144	0.944	0.94	16905	1
MRPL55	-8.74	12	-1.55	0.06	1145	0.944	0.94	16904	1
EAF1	-8.74	12	-1.55	0.0601	1146	0.944	0.94	16903	1
LRP1B	-8.74	12	-1.55	0.0601	1147	0.944	0.94	16902	1
MFAP4	-8.74	12	-1.55	0.0601	1148	0.944	0.94	16901	1
APOBR	-7.57	9	-1.55	0.0602	1149	0.944	0.94	16900	1
ACSF3	-8.73	12	-1.55	0.0602	1150	0.944	0.94	16899	1
ZNF337	-8.73	12	-1.55	0.0602	1151	0.944	0.94	16898	1
C6orf163	-8.73	12	-1.55	0.0603	1152	0.944	0.94	16897	1
VKORC1L1	-8.73	12	-1.55	0.0603	1153	0.944	0.94	16896	1
CYB5R4	-8.72	12	-1.55	0.0604	1154	0.944	0.94	16895	1
AMZ1	-8.72	12	-1.55	0.0605	1155	0.944	0.94	16894	1
TMEM158	-8.72	12	-1.55	0.0605	1156	0.944	0.94	16893	1
GORAB	-7.55	9	-1.55	0.0607	1157	0.944	0.939	16892	1
ZCCHC4	-8.71	12	-1.55	0.0607	1158	0.944	0.939	16891	1
MEGF9	-8.71	12	-1.55	0.0607	1159	0.944	0.939	16890	1
C14orf105	-8.71	12	-1.55	0.0608	1160	0.944	0.939	16889	1
HIST1H1D	-8.33	11	-1.55	0.0608	1161	0.944	0.939	16888	1
IGFL4	-8.7	12	-1.55	0.0609	1162	0.944	0.939	16887	1
ZNF12	-8.7	12	-1.55	0.0609	1163	0.944	0.939	16886	1
TXLNA	-8.7	12	-1.55	0.0609	1164	0.944	0.939	16885	1
LPXN	-7.53	9	-1.55	0.061	1165	0.944	0.939	16884	1
ACOT12	-7.53	9	-1.55	0.061	1166	0.945	0.939	16883	1
ZNF747	-8.69	12	-1.55	0.0611	1167	0.945	0.939	16882	1
HNRNPL	-6.14	6	-1.54	0.0612	1168	0.945	0.939	16881	1
TMEM51	-8.69	12	-1.54	0.0612	1169	0.945	0.939	16880	1
LRP1	-8.69	12	-1.54	0.0612	1170	0.945	0.939	16879	1
CAMSAP3	-8.3	11	-1.54	0.0617	1171	0.946	0.938	16878	1
SHFM1	-7.08	8	-1.54	0.0617	1172	0.946	0.938	16877	1
DENND5B	-8.67	12	-1.54	0.0617	1173	0.946	0.938	16876	1
HNRNPH2	-8.66	12	-1.54	0.0618	1174	0.946	0.938	16875	1
C19orf38	-7.91	10	-1.54	0.0618	1175	0.946	0.938	16874	1
SEC23B	-7.49	9	-1.54	0.0619	1176	0.946	0.938	16873	1
FGF5	-7.9	10	-1.54	0.062	1177	0.946	0.938	16872	1
GTSF1L	-7.9	10	-1.54	0.062	1178	0.946	0.938	16871	1
CD40LG	-8.65	12	-1.54	0.062	1179	0.946	0.938	16870	1
C9orf66	-8.65	12	-1.54	0.0621	1180	0.946	0.938	16869	1
PLOD3	-8.65	12	-1.54	0.0621	1181	0.946	0.938	16868	1
NDUFB2	-7.89	10	-1.54	0.0622	1182	0.946	0.938	16867	1
FXYD1	-8.64	12	-1.54	0.0622	1183	0.946	0.938	16866	1
AK3	-8.64	12	-1.54	0.0623	1184	0.946	0.938	16865	1
ERMARD	-6.59	7	-1.54	0.0623	1185	0.946	0.938	16864	1
LCA5	-8.63	12	-1.53	0.0624	1186	0.946	0.938	16863	1
PSAP	-8.26	11	-1.53	0.0624	1187	0.946	0.938	16862	1
HNRNPH1	-7.05	8	-1.53	0.0625	1188	0.946	0.938	16861	1
MFI2	-8.63	12	-1.53	0.0625	1189	0.946	0.938	16860	1
VSIG8	-8.63	12	-1.53	0.0625	1190	0.946	0.937	16859	1
C6orf120	-8.62	12	-1.53	0.0626	1191	0.946	0.937	16858	1
GRINA	-8.62	12	-1.53	0.0626	1192	0.946	0.937	16857	1
FAM131C	-8.62	12	-1.53	0.0626	1193	0.946	0.937	16856	1
TSEN15	-8.61	12	-1.53	0.0628	1194	0.946	0.937	16855	1
TCAIM	-8.61	12	-1.53	0.0628	1195	0.946	0.937	16854	1
TOMM20	-7.45	9	-1.53	0.063	1196	0.946	0.937	16853	1
TTC21B	-8.59	12	-1.53	0.0632	1197	0.946	0.937	16852	1
CEACAM6	-8.59	12	-1.53	0.0633	1198	0.946	0.937	16851	1
BPIFA3	-8.59	12	-1.53	0.0634	1199	0.946	0.937	16850	1
RCAN2	-8.59	12	-1.53	0.0634	1200	0.946	0.937	16849	1
SNED1	-8.58	12	-1.53	0.0635	1201	0.946	0.936	16848	1
KIAA1875	-8.58	12	-1.53	0.0636	1202	0.946	0.936	16847	1
OR2T10	-8.58	12	-1.52	0.0637	1203	0.946	0.936	16846	1
RPRD2	-8.57	12	-1.52	0.0637	1204	0.946	0.936	16845	1
ANO1	-7.42	9	-1.52	0.0637	1205	0.946	0.936	16844	1
DDX26B	-8.57	12	-1.52	0.0638	1206	0.946	0.936	16843	1
FAM131A	-8.57	12	-1.52	0.0638	1207	0.946	0.936	16842	1
SUMO4	-6.06	6	-1.52	0.0638	1208	0.946	0.936	16841	1
TXNRD3	-8.57	12	-1.52	0.0639	1209	0.946	0.936	16840	1
PRKCE	-8.56	12	-1.52	0.0639	1210	0.946	0.936	16839	1
MAP10	-8.56	12	-1.52	0.0639	1211	0.946	0.936	16838	1
SKOR2	-8.56	12	-1.52	0.064	1212	0.946	0.936	16837	1
C16orf91	-8.56	12	-1.52	0.064	1213	0.946	0.936	16836	1
ZXDA	-6.05	6	-1.52	0.0641	1214	0.946	0.936	16835	1
1-Sep	-8.56	12	-1.52	0.0641	1215	0.946	0.936	16834	1
GZMM	-7.81	10	-1.52	0.0641	1216	0.946	0.936	16833	1
FN3KRP	-8.55	12	-1.52	0.0642	1217	0.946	0.936	16832	1
LPIN2	-8.55	12	-1.52	0.0642	1218	0.946	0.936	16831	1
FOXB1	-8.55	12	-1.52	0.0642	1219	0.946	0.936	16830	1
C9orf170	-8.55	12	-1.52	0.0643	1220	0.946	0.936	16829	1
HERC5	-8.55	12	-1.52	0.0643	1221	0.946	0.936	16828	1
C12orf57	-7.4	9	-1.52	0.0643	1222	0.946	0.936	16827	1
MROH1	-7.8	10	-1.52	0.0644	1223	0.946	0.936	16826	1
SH2D1B	-8.54	12	-1.52	0.0644	1224	0.946	0.936	16825	1
METTL25	-7.4	9	-1.52	0.0644	1225	0.946	0.936	16824	1
MCCC2	-8.54	12	-1.52	0.0645	1226	0.946	0.935	16823	1
DNMT3L	-8.53	12	-1.52	0.0646	1227	0.946	0.935	16822	1
RFX2	-8.53	12	-1.52	0.0646	1228	0.946	0.935	16821	1
SEMA3F	-8.53	12	-1.52	0.0647	1229	0.946	0.935	16820	1
RERGL	-8.53	12	-1.52	0.0647	1230	0.946	0.935	16819	1
DNAJB5	-8.53	12	-1.52	0.0648	1231	0.946	0.935	16818	1
QDPR	-8.52	12	-1.51	0.065	1232	0.946	0.935	16817	1
SNX31	-8.51	12	-1.51	0.065	1233	0.946	0.935	16816	1
IL27	-8.51	12	-1.51	0.0651	1234	0.946	0.935	16815	1
PXDN	-8.51	12	-1.51	0.0652	1235	0.946	0.935	16814	1
ANGPTL7	-8.51	12	-1.51	0.0652	1236	0.946	0.935	16813	1
ZNF25	-8.5	12	-1.51	0.0653	1237	0.946	0.935	16812	1
CHURC1	-8.5	12	-1.51	0.0653	1238	0.946	0.935	16811	1
FAM134A	-8.5	12	-1.51	0.0653	1239	0.946	0.935	16810	1
UBE3B	-8.5	12	-1.51	0.0654	1240	0.946	0.935	16809	1
XK	-8.5	12	-1.51	0.0654	1241	0.946	0.935	16808	1
FBXO25	-8.13	11	-1.51	0.0656	1242	0.946	0.934	16807	1
WWP1	-8.13	11	-1.51	0.0656	1243	0.946	0.934	16806	1
CYP3A5	-8.12	11	-1.51	0.0657	1244	0.946	0.934	16805	1
IFT27	-8.48	12	-1.51	0.0657	1245	0.946	0.934	16804	1
C14orf142	-6.93	8	-1.51	0.0657	1246	0.946	0.934	16803	1
DCBLD2	-8.48	12	-1.51	0.0658	1247	0.946	0.934	16802	1
TMCC2	-7.74	10	-1.51	0.0658	1248	0.946	0.934	16801	1
SOX1	-8.48	12	-1.51	0.0658	1249	0.946	0.934	16800	1
DCAF8	-8.48	12	-1.51	0.0658	1250	0.946	0.934	16799	1
AGO1	-8.48	12	-1.51	0.0659	1251	0.946	0.934	16798	1
THEMIS	-8.47	12	-1.51	0.0659	1252	0.946	0.934	16797	1
C17orf51	-8.47	12	-1.51	0.066	1253	0.946	0.934	16796	1
NAPEPLD	-8.47	12	-1.51	0.066	1254	0.946	0.934	16795	1
SCGB1C1	-8.47	12	-1.51	0.066	1255	0.946	0.934	16794	1
ELAVL2	-8.47	12	-1.51	0.0661	1256	0.946	0.934	16793	1
ABHD16B	-8.47	12	-1.51	0.0661	1257	0.946	0.934	16792	1
FKBP11	-8.46	12	-1.5	0.0662	1258	0.946	0.934	16791	1
NDUFA10	-8.46	12	-1.5	0.0662	1259	0.946	0.934	16790	1
ZNF385A	-8.46	12	-1.5	0.0662	1260	0.946	0.934	16789	1
ATXN1	-8.46	12	-1.5	0.0663	1261	0.946	0.934	16788	1
PTPN13	-8.46	12	-1.5	0.0663	1262	0.946	0.934	16787	1
LRRC23	-8.45	12	-1.5	0.0664	1263	0.946	0.934	16786	1
CDC25B	-8.45	12	-1.5	0.0664	1264	0.946	0.934	16785	1
ARSF	-8.45	12	-1.5	0.0664	1265	0.946	0.934	16784	1
ISL2	-8.45	12	-1.5	0.0665	1266	0.946	0.933	16783	1
FMO5	-7.71	10	-1.5	0.0666	1267	0.946	0.933	16782	1
PRLHR	-8.44	12	-1.5	0.0667	1268	0.946	0.933	16781	1
DDX31	-7.31	9	-1.5	0.0667	1269	0.946	0.933	16780	1
OR10H3	-8.44	12	-1.5	0.0667	1270	0.946	0.933	16779	1
CD37	-8.44	12	-1.5	0.0667	1271	0.946	0.933	16778	1
GAS8	-8.44	12	-1.5	0.0667	1272	0.946	0.933	16777	1
OR51A7	-8.07	11	-1.5	0.0669	1273	0.949	0.933	16776	1
SERPINB13	-8.42	12	-1.5	0.0671	1274	0.95	0.933	16775	1
ATP12A	-8.42	12	-1.5	0.0672	1275	0.95	0.933	16774	1
FAM106A	-7.29	9	-1.5	0.0672	1276	0.95	0.933	16773	1
QSOX2	-8.41	12	-1.5	0.0674	1277	0.951	0.933	16772	1
KRT80	-8.41	12	-1.5	0.0674	1278	0.951	0.933	16771	1
EBAG9	-8.41	12	-1.5	0.0674	1279	0.951	0.933	16770	1
PFKM	-5.94	6	-1.49	0.0676	1280	0.952	0.932	16769	1
PTBP3	-8.4	12	-1.49	0.0677	1281	0.952	0.932	16768	1
PCNX	-7.66	10	-1.49	0.0679	1282	0.952	0.932	16767	1
CCNT2	-7.66	10	-1.49	0.0679	1283	0.952	0.932	16766	1
HRAS	-8.39	12	-1.49	0.0679	1284	0.952	0.932	16765	1
KLHDC10	-8.38	12	-1.49	0.068	1285	0.952	0.932	16764	1
DENND2D	-8.38	12	-1.49	0.0681	1286	0.952	0.932	16763	1
STARD3	-8.38	12	-1.49	0.0681	1287	0.952	0.932	16762	1
CYP19A1	-8.38	12	-1.49	0.0681	1288	0.952	0.932	16761	1
ALDH4A1	-7.25	9	-1.49	0.0682	1289	0.952	0.932	16760	1
ZNF79	-8.38	12	-1.49	0.0682	1290	0.952	0.932	16759	1
RNF20	-7.64	10	-1.49	0.0682	1291	0.952	0.932	16758	1
8-Sep	-7.25	9	-1.49	0.0683	1292	0.952	0.932	16757	1
PRR11	-8.37	12	-1.49	0.0683	1293	0.952	0.932	16756	1
ASPN	-8.36	12	-1.49	0.0685	1294	0.952	0.932	16755	1
AANAT	-7.24	9	-1.49	0.0686	1295	0.952	0.931	16754	1
NHSL1	-8.36	12	-1.49	0.0686	1296	0.952	0.931	16753	1
NFXL1	-8.36	12	-1.49	0.0686	1297	0.952	0.931	16752	1
B3GNT6	-8.35	12	-1.49	0.0687	1298	0.952	0.931	16751	1
CCDC116	-8.35	12	-1.49	0.0687	1299	0.952	0.931	16750	1
CTSD	-8.35	12	-1.49	0.0687	1300	0.952	0.931	16749	1
KDM3A	-8.35	12	-1.48	0.0688	1301	0.952	0.931	16748	1
CDC42SE1	-8.35	12	-1.48	0.0688	1302	0.952	0.931	16747	1
DDX47	-7.23	9	-1.48	0.0688	1303	0.952	0.931	16746	1
PLK2	-8.35	12	-1.48	0.0689	1304	0.952	0.931	16745	1
SLC6A9	-8.35	12	-1.48	0.0689	1305	0.952	0.931	16744	1
BOLA1	-8.34	12	-1.48	0.0689	1306	0.952	0.931	16743	1
WWC2	-8.34	12	-1.48	0.069	1307	0.952	0.931	16742	1
CLMP	-8.33	12	-1.48	0.0693	1308	0.952	0.931	16741	1
NAA15	-6.8	8	-1.48	0.0693	1309	0.952	0.931	16740	1
YIF1A	-8.33	12	-1.48	0.0693	1310	0.952	0.931	16739	1
DERL1	-8.33	12	-1.48	0.0694	1311	0.952	0.931	16738	1
HAND2	-8.33	12	-1.48	0.0694	1312	0.952	0.931	16737	1
ARSG	-8.32	12	-1.48	0.0695	1313	0.952	0.93	16736	1
TMEM68	-8.32	12	-1.48	0.0695	1314	0.952	0.93	16735	1
DHRS9	-8.32	12	-1.48	0.0696	1315	0.952	0.93	16734	1
OR13J1	-7.59	10	-1.48	0.0696	1316	0.952	0.93	16733	1
PPP2R5B	-8.32	12	-1.48	0.0696	1317	0.952	0.93	16732	1
KRTAP19-8	-8.31	12	-1.48	0.0696	1318	0.952	0.93	16731	1
TNNI3	-7.2	9	-1.48	0.0697	1319	0.952	0.93	16730	1
SPIRE2	-8.31	12	-1.48	0.0697	1320	0.952	0.93	16729	1
STOX2	-8.31	12	-1.48	0.0698	1321	0.952	0.93	16728	1
SERPINB7	-8.31	12	-1.48	0.0698	1322	0.952	0.93	16727	1
CTRL	-8.3	12	-1.48	0.0699	1323	0.952	0.93	16726	1
C1orf86	-8.3	12	-1.48	0.0699	1324	0.952	0.93	16725	1
DDX11	-8.3	12	-1.48	0.0699	1325	0.952	0.93	16724	1
CHST8	-8.3	12	-1.48	0.07	1326	0.952	0.93	16723	1
SNRPB2	-7.19	9	-1.48	0.07	1327	0.952	0.93	16722	1
MAN1A2	-8.3	12	-1.48	0.07	1328	0.952	0.93	16721	1
SH2D7	-8.29	12	-1.47	0.0702	1329	0.952	0.93	16720	1
CA14	-8.29	12	-1.47	0.0702	1330	0.952	0.93	16719	1
DPY19L4	-7.94	11	-1.47	0.0702	1331	0.952	0.93	16718	1
DIRAS2	-8.29	12	-1.47	0.0703	1332	0.953	0.93	16717	1
FOXO6	-8.27	12	-1.47	0.0706	1333	0.956	0.929	16716	1
LTV1	-6.75	8	-1.47	0.0706	1334	0.956	0.929	16715	1
SEL1L	-8.27	12	-1.47	0.0708	1335	0.956	0.929	16714	1
SCN4A	-8.27	12	-1.47	0.0708	1336	0.956	0.929	16713	1
ZNF350	-8.26	12	-1.47	0.0708	1337	0.956	0.929	16712	1
RGSL1	-8.26	12	-1.47	0.071	1338	0.957	0.929	16711	1
SDR9C7	-7.15	9	-1.47	0.071	1339	0.957	0.929	16710	1
MAATS1	-8.25	12	-1.47	0.0711	1340	0.958	0.929	16709	1
ORC1	-7.53	10	-1.47	0.0713	1341	0.959	0.929	16708	1
WBP1L	-8.24	12	-1.47	0.0713	1342	0.959	0.929	16707	1
CHCHD1	-8.23	12	-1.46	0.0715	1343	0.96	0.928	16706	1
LGR5	-8.23	12	-1.46	0.0716	1344	0.96	0.928	16705	1
TENM1	-8.23	12	-1.46	0.0717	1345	0.96	0.928	16704	1
CA4	-8.22	12	-1.46	0.0718	1346	0.96	0.928	16703	1
MID1IP1	-8.22	12	-1.46	0.0718	1347	0.96	0.928	16702	1
KCNC2	-7.51	10	-1.46	0.0719	1348	0.96	0.928	16701	1
PATL1	-8.22	12	-1.46	0.072	1349	0.96	0.928	16700	1
NRBF2	-4.11	3	-1.46	0.072	1350	0.96	0.928	16699	1
TNFRSF9	-8.21	12	-1.46	0.072	1351	0.96	0.928	16698	1
PAX3	-8.21	12	-1.46	0.072	1352	0.96	0.928	16697	1
SPCS3	-7.11	9	-1.46	0.0721	1353	0.96	0.928	16696	1
CREM	-8.21	12	-1.46	0.0721	1354	0.96	0.928	16695	1
PAPD7	-8.21	12	-1.46	0.0721	1355	0.96	0.928	16694	1
PHLDB2	-8.21	12	-1.46	0.0722	1356	0.96	0.928	16693	1
ADM2	-8.21	12	-1.46	0.0722	1357	0.96	0.928	16692	1
SEMA7A	-8.19	12	-1.46	0.0725	1358	0.964	0.927	16691	1
GPR153	-8.19	12	-1.46	0.0726	1359	0.964	0.927	16690	1
BEX4	-8.19	12	-1.46	0.0726	1360	0.964	0.927	16689	1
TEX33	-8.19	12	-1.46	0.0727	1361	0.964	0.927	16688	1
SLC16A8	-8.18	12	-1.45	0.073	1362	0.965	0.927	16687	1
LARP4	-7.83	11	-1.45	0.073	1363	0.965	0.927	16686	1
ZNF213	-8.17	12	-1.45	0.073	1364	0.965	0.927	16685	1
B3GNT9	-8.17	12	-1.45	0.073	1365	0.965	0.927	16684	1
EML4	-8.17	12	-1.45	0.0731	1366	0.965	0.927	16683	1
KRT36	-8.17	12	-1.45	0.0731	1367	0.966	0.927	16682	1
FAM73A	-8.16	12	-1.45	0.0734	1368	0.968	0.927	16681	1
HIBCH	-7.06	9	-1.45	0.0734	1369	0.968	0.927	16680	1
IMMP1L	-7.06	9	-1.45	0.0735	1370	0.968	0.926	16679	1
ZNF677	-7.06	9	-1.45	0.0736	1371	0.968	0.926	16678	1
RDH5	-8.15	12	-1.45	0.0736	1372	0.968	0.926	16677	1
RECK	-7.44	10	-1.45	0.0737	1373	0.968	0.926	16676	1
ATP5SL	-7.05	9	-1.45	0.0738	1374	0.968	0.926	16675	1
CHD5	-8.14	12	-1.45	0.0739	1375	0.968	0.926	16674	1
OR5A1	-8.14	12	-1.45	0.0739	1376	0.968	0.926	16673	1
ALG12	-8.14	12	-1.45	0.0739	1377	0.968	0.926	16672	1
PGM5	-8.14	12	-1.45	0.074	1378	0.968	0.926	16671	1
WDR77	-6.21	7	-1.45	0.074	1379	0.968	0.926	16670	1
CCBL1	-8.13	12	-1.45	0.0741	1380	0.968	0.926	16669	1
SLIT2	-8.13	12	-1.45	0.0742	1381	0.968	0.926	16668	1
TFAP2E	-8.12	12	-1.44	0.0742	1382	0.968	0.926	16667	1
ADI1	-8.12	12	-1.44	0.0743	1383	0.968	0.926	16666	1
KIRREL3	-8.12	12	-1.44	0.0744	1384	0.968	0.926	16665	1
ILDR1	-7.41	10	-1.44	0.0744	1385	0.968	0.926	16664	1
ZC3HAV1L	-8.12	12	-1.44	0.0744	1386	0.968	0.926	16663	1
NTN1	-8.11	12	-1.44	0.0745	1387	0.968	0.925	16662	1
HNRNPA1	-5.74	6	-1.44	0.0745	1388	0.968	0.925	16661	1
CIRBP	-8.11	12	-1.44	0.0745	1389	0.968	0.925	16660	1
PGAM5	-7.02	9	-1.44	0.0747	1390	0.968	0.925	16659	1
C12orf71	-8.11	12	-1.44	0.0747	1391	0.968	0.925	16658	1
RNF121	-8.1	12	-1.44	0.0747	1392	0.968	0.925	16657	1
KRTAP4-1	-8.1	12	-1.44	0.0748	1393	0.968	0.925	16656	1
SORBS3	-8.1	12	-1.44	0.0748	1394	0.968	0.925	16655	1
FGFBP3	-8.09	12	-1.44	0.075	1395	0.968	0.925	16654	1
BASP1	-8.09	12	-1.44	0.075	1396	0.968	0.925	16653	1
C18orf63	-8.09	12	-1.44	0.0751	1397	0.968	0.925	16652	1
MPP5	-8.09	12	-1.44	0.0751	1398	0.968	0.925	16651	1
RP11-542P2.1	-6.18	7	-1.44	0.0752	1399	0.968	0.925	16650	1
CCDC64	-7	9	-1.44	0.0752	1400	0.968	0.925	16649	1
KLHL4	-7.74	11	-1.44	0.0753	1401	0.968	0.925	16648	1
SNX30	-8.08	12	-1.44	0.0753	1402	0.968	0.925	16647	1
ADCY10	-8.08	12	-1.44	0.0754	1403	0.968	0.925	16646	1
KXD1	-8.08	12	-1.44	0.0754	1404	0.968	0.925	16645	1
ADRA1B	-8.08	12	-1.44	0.0754	1405	0.968	0.925	16644	1
FAM168B	-7.37	10	-1.44	0.0755	1406	0.968	0.925	16643	1
S1PR3	-6.17	7	-1.44	0.0755	1407	0.968	0.924	16642	1
CC2D1A	-8.07	12	-1.44	0.0756	1408	0.969	0.924	16641	1
SLC9A3	-8.07	12	-1.43	0.0757	1409	0.97	0.924	16640	1
MYNN	-8.06	12	-1.43	0.0758	1410	0.97	0.924	16639	1
LGI2	-8.06	12	-1.43	0.0758	1411	0.97	0.924	16638	1
ANKRD13B	-8.05	12	-1.43	0.076	1412	0.971	0.924	16637	1
ZCWPW2	-8.05	12	-1.43	0.076	1413	0.971	0.924	16636	1
EMR1	-8.05	12	-1.43	0.0761	1414	0.972	0.924	16635	1
C3orf52	-8.05	12	-1.43	0.0762	1415	0.972	0.924	16634	1
SPRY2	-7.7	11	-1.43	0.0763	1416	0.972	0.924	16633	1
KRBOX4	-4.02	3	-1.43	0.0764	1417	0.972	0.924	16632	1
CAPG	-7.33	10	-1.43	0.0765	1418	0.972	0.924	16631	1
SCRT2	-8.03	12	-1.43	0.0765	1419	0.972	0.923	16630	1
PNKP	-7.33	10	-1.43	0.0765	1420	0.972	0.923	16629	1
EBP	-7.33	10	-1.43	0.0767	1421	0.972	0.923	16628	1
TMEM27	-8.02	12	-1.43	0.0767	1422	0.972	0.923	16627	1
MND1	-8.02	12	-1.43	0.0769	1423	0.972	0.923	16626	1
C11orf49	-8.02	12	-1.43	0.0769	1424	0.972	0.923	16625	1
SPINT3	-8.02	12	-1.43	0.0769	1425	0.972	0.923	16624	1
C21orf128	-6.94	9	-1.43	0.077	1426	0.972	0.923	16623	1
CD300LG	-7.67	11	-1.43	0.077	1427	0.972	0.923	16622	1
DEGS1	-8.01	12	-1.43	0.0771	1428	0.972	0.923	16621	1
DCTN2	-7.31	10	-1.42	0.0771	1429	0.972	0.923	16620	1
NDFIP2	-7.67	11	-1.42	0.0772	1430	0.972	0.923	16619	1
AXIN2	-8.01	12	-1.42	0.0772	1431	0.972	0.923	16618	1
ZNF41	-8.01	12	-1.42	0.0772	1432	0.972	0.923	16617	1
CISD2	-8	12	-1.42	0.0773	1433	0.972	0.923	16616	1
TAF1A	-6.53	8	-1.42	0.0774	1434	0.972	0.923	16615	1
NAPG	-6.93	9	-1.42	0.0774	1435	0.972	0.923	16614	1
OR4N4	-8	12	-1.42	0.0774	1436	0.972	0.923	16613	1
DMRTC2	-7.66	11	-1.42	0.0774	1437	0.972	0.923	16612	1
CAST	-8	12	-1.42	0.0775	1438	0.972	0.923	16611	1
LINC00632	-7.99	12	-1.42	0.0777	1439	0.973	0.922	16610	1
MAGEB18	-7.99	12	-1.42	0.0777	1440	0.973	0.922	16609	1
NOXRED1	-7.65	11	-1.42	0.0778	1441	0.973	0.922	16608	1
FZD6	-7.99	12	-1.42	0.0778	1442	0.973	0.922	16607	1
ARL16	-7.98	12	-1.42	0.0779	1443	0.974	0.922	16606	1
TXNDC8	-5.64	6	-1.42	0.078	1444	0.974	0.922	16605	1
CSNK1G3	-7.97	12	-1.42	0.0781	1445	0.974	0.922	16604	1
BAZ1B	-7.97	12	-1.42	0.0782	1446	0.974	0.922	16603	1
CHRNB3	-7.97	12	-1.42	0.0783	1447	0.974	0.922	16602	1
FBP2	-7.96	12	-1.42	0.0784	1448	0.974	0.922	16601	1
FADS2	-7.26	10	-1.42	0.0785	1449	0.974	0.921	16600	1
NRG2	-7.61	11	-1.41	0.0786	1450	0.974	0.921	16599	1
MAP4K2	-7.95	12	-1.41	0.0786	1451	0.974	0.921	16598	1
C1orf210	-7.95	12	-1.41	0.0787	1452	0.974	0.921	16597	1
UBR2	-7.95	12	-1.41	0.0788	1453	0.974	0.921	16596	1
SST	-7.95	12	-1.41	0.0788	1454	0.974	0.921	16595	1
PRDM1	-7.94	12	-1.41	0.0788	1455	0.974	0.921	16594	1
PRKCB	-7.94	12	-1.41	0.0788	1456	0.974	0.921	16593	1
NRARP	-7.94	12	-1.41	0.0788	1457	0.974	0.921	16592	1
SV2A	-7.94	12	-1.41	0.0788	1458	0.974	0.921	16591	1
TIGD1	-3.97	3	-1.41	0.079	1459	0.974	0.921	16590	1
EGFLAM	-7.94	12	-1.41	0.079	1460	0.974	0.921	16589	1
ROCK2	-7.94	12	-1.41	0.079	1461	0.974	0.921	16588	1
BFSP2	-6.87	9	-1.41	0.0791	1462	0.974	0.921	16587	1
CD38	-7.93	12	-1.41	0.0792	1463	0.974	0.921	16586	1
ZNF774	-6.87	9	-1.41	0.0792	1464	0.974	0.921	16585	1
KLK13	-7.93	12	-1.41	0.0792	1465	0.974	0.921	16584	1
MRPL3	-7.59	11	-1.41	0.0793	1466	0.974	0.921	16583	1
THOC5	-6.05	7	-1.41	0.0793	1467	0.974	0.921	16582	1
C11orf84	-7.23	10	-1.41	0.0793	1468	0.974	0.921	16581	1
TBX19	-7.92	12	-1.41	0.0794	1469	0.974	0.921	16580	1
CXorf21	-7.92	12	-1.41	0.0794	1470	0.974	0.921	16579	1
RNF113B	-7.92	12	-1.41	0.0795	1471	0.974	0.921	16578	1
CD226	-7.23	10	-1.41	0.0796	1472	0.974	0.92	16577	1
BLCAP	-7.92	12	-1.41	0.0796	1473	0.974	0.92	16576	1
EVPL	-7.92	12	-1.41	0.0796	1474	0.974	0.92	16575	1
PIK3CG	-7.91	12	-1.41	0.0798	1475	0.975	0.92	16574	1
SNX20	-7.91	12	-1.41	0.0798	1476	0.975	0.92	16573	1
CXorf65	-7.91	12	-1.41	0.0798	1477	0.975	0.92	16572	1
PLA2G4D	-7.91	12	-1.41	0.0798	1478	0.975	0.92	16571	1
RRP12	-5.59	6	-1.41	0.08	1479	0.976	0.92	16570	1
HMGXB3	-6.84	9	-1.4	0.0802	1480	0.977	0.92	16569	1
NR1H3	-7.89	12	-1.4	0.0802	1481	0.977	0.92	16568	1
CD244	-7.89	12	-1.4	0.0803	1482	0.977	0.92	16567	1
TRIM63	-7.89	12	-1.4	0.0803	1483	0.977	0.92	16566	1
CD200R1	-7.89	12	-1.4	0.0804	1484	0.977	0.92	16565	1
FABP4	-7.88	12	-1.4	0.0805	1485	0.977	0.92	16564	1
GIMAP2	-7.55	11	-1.4	0.0805	1486	0.977	0.92	16563	1
LCP1	-7.88	12	-1.4	0.0806	1487	0.977	0.919	16562	1
CASP8	-6.82	9	-1.4	0.0807	1488	0.977	0.919	16561	1
C3orf18	-7.87	12	-1.4	0.0809	1489	0.977	0.919	16560	1
PLAG1	-7.87	12	-1.4	0.0809	1490	0.977	0.919	16559	1
SCNN1B	-7.87	12	-1.4	0.0809	1491	0.977	0.919	16558	1
CCDC147	-7.86	12	-1.4	0.081	1492	0.977	0.919	16557	1
OSER1	-7.86	12	-1.4	0.081	1493	0.977	0.919	16556	1
THRSP	-7.86	12	-1.4	0.081	1494	0.977	0.919	16555	1
SLC25A5	-6.81	9	-1.4	0.081	1495	0.977	0.919	16554	1
PIN1	-6.8	9	-1.4	0.0811	1496	0.977	0.919	16553	1
TRAF3IP3	-7.85	12	-1.4	0.0812	1497	0.977	0.919	16552	1
SLC6A7	-7.85	12	-1.4	0.0813	1498	0.977	0.919	16551	1
MMP7	-7.85	12	-1.4	0.0813	1499	0.977	0.919	16550	1
GRB10	-7.85	12	-1.4	0.0814	1500	0.977	0.919	16549	1
MX1	-7.84	12	-1.4	0.0814	1501	0.977	0.919	16548	1
CYR61	-7.84	12	-1.39	0.0815	1502	0.977	0.918	16547	1
VEZT	-7.16	10	-1.39	0.0815	1503	0.977	0.918	16546	1
LIN9	-7.84	12	-1.39	0.0816	1504	0.977	0.918	16545	1
YEATS2	-7.84	12	-1.39	0.0816	1505	0.977	0.918	16544	1
SP5	-7.15	10	-1.39	0.0816	1506	0.977	0.918	16543	1
PSD	-7.5	11	-1.39	0.0818	1507	0.977	0.918	16542	1
METTL21B	-7.83	12	-1.39	0.0818	1508	0.977	0.918	16541	1
ARHGAP30	-7.83	12	-1.39	0.0818	1509	0.977	0.918	16540	1
C2orf78	-7.83	12	-1.39	0.0818	1510	0.977	0.918	16539	1
KIAA0895L	-7.82	12	-1.39	0.082	1511	0.977	0.918	16538	1
FZD9	-5.97	7	-1.39	0.082	1512	0.977	0.918	16537	1
DCAF6	-7.82	12	-1.39	0.0821	1513	0.977	0.918	16536	1
ICK	-7.82	12	-1.39	0.0822	1514	0.977	0.918	16535	1
C11orf71	-7.82	12	-1.39	0.0822	1515	0.977	0.918	16534	1
C4orf40	-7.81	12	-1.39	0.0823	1516	0.977	0.918	16533	1
CASR	-7.81	12	-1.39	0.0823	1517	0.977	0.918	16532	1
PTPRF	-7.48	11	-1.39	0.0823	1518	0.977	0.918	16531	1
SLC25A19	-7.13	10	-1.39	0.0823	1519	0.977	0.918	16530	1
KRT39	-7.81	12	-1.39	0.0824	1520	0.977	0.918	16529	1
ALS2	-7.81	12	-1.39	0.0824	1521	0.977	0.918	16528	1
NUCB2	-7.81	12	-1.39	0.0824	1522	0.977	0.918	16527	1
RPP25L	-7.81	12	-1.39	0.0825	1523	0.977	0.918	16526	1
C20orf173	-7.8	12	-1.39	0.0826	1524	0.977	0.917	16525	1
COL6A1	-7.8	12	-1.39	0.0826	1525	0.977	0.917	16524	1
PHOSPHO2	-7.8	12	-1.39	0.0827	1526	0.977	0.917	16523	1
KCNMA1	-7.8	12	-1.39	0.0827	1527	0.977	0.917	16522	1
MEI1	-7.79	12	-1.39	0.0829	1528	0.977	0.917	16521	1
HSDL2	-7.79	12	-1.39	0.0829	1529	0.977	0.917	16520	1
MYRIP	-7.79	12	-1.38	0.083	1530	0.977	0.917	16519	1
HMGN4	-7.78	12	-1.38	0.0831	1531	0.977	0.917	16518	1
BARHL2	-6.74	9	-1.38	0.0832	1532	0.977	0.917	16517	1
CTH	-7.45	11	-1.38	0.0832	1533	0.977	0.917	16516	1
STRIP1	-7.1	10	-1.38	0.0832	1534	0.977	0.917	16515	1
ZNF519	-3.89	3	-1.38	0.0832	1535	0.977	0.917	16514	1
RPS2	-6.35	8	-1.38	0.0832	1536	0.977	0.917	16513	1
ARGFX	-7.78	12	-1.38	0.0832	1537	0.977	0.917	16512	1
ARHGAP4	-7.78	12	-1.38	0.0833	1538	0.977	0.917	16511	1
CALHM2	-7.77	12	-1.38	0.0834	1539	0.978	0.917	16510	1
HORMAD1	-7.77	12	-1.38	0.0835	1540	0.978	0.917	16509	1
C12orf29	-6.73	9	-1.38	0.0835	1541	0.978	0.916	16508	1
RNF11	-7.76	12	-1.38	0.0836	1542	0.978	0.916	16507	1
C2orf91	-7.76	12	-1.38	0.0836	1543	0.978	0.916	16506	1
BLOC1S4	-6.72	9	-1.38	0.0838	1544	0.978	0.916	16505	1
ZNF512	-7.76	12	-1.38	0.0838	1545	0.978	0.916	16504	1
DUSP13	-7.76	12	-1.38	0.0838	1546	0.978	0.916	16503	1
OR10A2	-6.72	9	-1.38	0.0838	1547	0.978	0.916	16502	1
TAPT1	-6.71	9	-1.38	0.0839	1548	0.978	0.916	16501	1
IARS2	-7.07	10	-1.38	0.084	1549	0.978	0.916	16500	1
RHPN2	-7.75	12	-1.38	0.084	1550	0.978	0.916	16499	1
SOX11	-7.75	12	-1.38	0.0841	1551	0.978	0.916	16498	1
DCAF13	-7.41	11	-1.38	0.0842	1552	0.978	0.916	16497	1
OR51T1	-7.41	11	-1.38	0.0842	1553	0.978	0.916	16496	1
GCK	-7.74	12	-1.38	0.0843	1554	0.978	0.916	16495	1
ICAM2	-7.74	12	-1.38	0.0843	1555	0.978	0.916	16494	1
MDN1	-6.7	9	-1.38	0.0843	1556	0.978	0.916	16493	1
CEACAM7	-7.74	12	-1.38	0.0844	1557	0.978	0.916	16492	1
TDRD9	-7.73	12	-1.38	0.0844	1558	0.978	0.916	16491	1
CALML5	-7.4	11	-1.38	0.0845	1559	0.978	0.916	16490	1
TMEM107	-7.4	11	-1.37	0.0846	1560	0.979	0.915	16489	1
E2F8	-6.69	9	-1.37	0.0846	1561	0.979	0.915	16488	1
ESCO2	-7.72	12	-1.37	0.0848	1562	0.979	0.915	16487	1
GJB3	-7.72	12	-1.37	0.0849	1563	0.979	0.915	16486	1
C14orf39	-7.72	12	-1.37	0.085	1564	0.979	0.915	16485	1
KITLG	-7.71	12	-1.37	0.085	1565	0.979	0.915	16484	1
ZNF655	-7.71	12	-1.37	0.085	1566	0.979	0.915	16483	1
FLI1	-7.71	12	-1.37	0.0852	1567	0.979	0.915	16482	1
ABCB1	-7.71	12	-1.37	0.0852	1568	0.979	0.915	16481	1
ZNF197	-6.67	9	-1.37	0.0852	1569	0.979	0.915	16480	1
SMCO1	-6.67	9	-1.37	0.0852	1570	0.979	0.915	16479	1
CD247	-7.7	12	-1.37	0.0854	1571	0.979	0.915	16478	1
USP44	-7.7	12	-1.37	0.0854	1572	0.979	0.915	16477	1
C5orf60	-7.7	12	-1.37	0.0854	1573	0.979	0.915	16476	1
ANKMY1	-7.7	12	-1.37	0.0854	1574	0.979	0.915	16475	1
TDRD15	-6.67	9	-1.37	0.0855	1575	0.979	0.915	16474	1
ZNF836	-7.69	12	-1.37	0.0855	1576	0.979	0.914	16473	1
SNCB	-7.69	12	-1.37	0.0856	1577	0.979	0.914	16472	1
ACKR3	-7.69	12	-1.37	0.0856	1578	0.979	0.914	16471	1
MGST1	-7.69	12	-1.37	0.0856	1579	0.979	0.914	16470	1
ZNF543	-7.69	12	-1.37	0.0857	1580	0.979	0.914	16469	1
TTC22	-6.66	9	-1.37	0.0857	1581	0.979	0.914	16468	1
TAL1	-7.68	12	-1.37	0.0858	1582	0.979	0.914	16467	1
TRNT1	-4.43	4	-1.37	0.086	1583	0.979	0.914	16466	1
FRYL	-7.68	12	-1.37	0.086	1584	0.979	0.914	16465	1
SNN	-7.67	12	-1.37	0.0861	1585	0.979	0.914	16464	1
ZNF750	-7.67	12	-1.36	0.0862	1586	0.979	0.914	16463	1
COX6A2	-7.67	12	-1.36	0.0862	1587	0.979	0.914	16462	1
ZNF793	-7.67	12	-1.36	0.0862	1588	0.979	0.914	16461	1
HADH	-7.67	12	-1.36	0.0862	1589	0.979	0.914	16460	1
OR10D3	-7.67	12	-1.36	0.0863	1590	0.979	0.914	16459	1
RFX1	-7.66	12	-1.36	0.0864	1591	0.979	0.914	16458	1
TNPO3	-4.95	5	-1.36	0.0864	1592	0.979	0.914	16457	1
ZNF814	-7.66	12	-1.36	0.0864	1593	0.979	0.914	16456	1
MYH9	-7.33	11	-1.36	0.0865	1594	0.979	0.914	16455	1
ZNF630	-7.65	12	-1.36	0.0867	1595	0.98	0.913	16454	1
SLC25A32	-7.65	12	-1.36	0.0867	1596	0.98	0.913	16453	1
FSHR	-7.65	12	-1.36	0.0867	1597	0.98	0.913	16452	1
ZNRF3	-7.65	12	-1.36	0.0868	1598	0.98	0.913	16451	1
KIF20B	-7.65	12	-1.36	0.0868	1599	0.98	0.913	16450	1
CDK2	-6.98	10	-1.36	0.087	1600	0.982	0.913	16449	1
SERBP1	-7.63	12	-1.36	0.0872	1601	0.982	0.913	16448	1
AHDC1	-7.63	12	-1.36	0.0872	1602	0.982	0.913	16447	1
ASB9	-7.63	12	-1.36	0.0873	1603	0.982	0.913	16446	1
DMD	-7.63	12	-1.36	0.0873	1604	0.982	0.913	16445	1
PZP	-6.61	9	-1.36	0.0874	1605	0.982	0.913	16444	1
FAM19A1	-7.63	12	-1.36	0.0874	1606	0.982	0.913	16443	1
OR52E2	-7.62	12	-1.36	0.0876	1607	0.982	0.912	16442	1
KISS1	-6.6	9	-1.36	0.0876	1608	0.982	0.912	16441	1
CCDC109B	-7.29	11	-1.36	0.0877	1609	0.982	0.912	16440	1
USP27X	-7.62	12	-1.36	0.0877	1610	0.982	0.912	16439	1
MACROD2	-7.62	12	-1.35	0.0877	1611	0.982	0.912	16438	1
TRIM5	-7.61	12	-1.35	0.0878	1612	0.982	0.912	16437	1
DNAJB14	-7.61	12	-1.35	0.0878	1613	0.982	0.912	16436	1
CHP1	-7.61	12	-1.35	0.0879	1614	0.983	0.912	16435	1
PBX1	-7.61	12	-1.35	0.088	1615	0.983	0.912	16434	1
TMEM43	-7.61	12	-1.35	0.088	1616	0.983	0.912	16433	1
NAT2	-7.6	12	-1.35	0.0881	1617	0.983	0.912	16432	1
NOX1	-7.6	12	-1.35	0.0882	1618	0.983	0.912	16431	1
SYT2	-7.6	12	-1.35	0.0883	1619	0.983	0.912	16430	1
DPP8	-7.59	12	-1.35	0.0884	1620	0.983	0.912	16429	1
MPHOSPH6	-7.59	12	-1.35	0.0885	1621	0.983	0.912	16428	1
BMPR2	-6.57	9	-1.35	0.0886	1622	0.983	0.911	16427	1
PPP2CB	-7.58	12	-1.35	0.0886	1623	0.983	0.911	16426	1
CNNM2	-7.58	12	-1.35	0.0887	1624	0.983	0.911	16425	1
NME3	-7.58	12	-1.35	0.0887	1625	0.983	0.911	16424	1
PNMA1	-7.58	12	-1.35	0.0888	1626	0.983	0.911	16423	1
MTX3	-6.56	9	-1.35	0.0888	1627	0.983	0.911	16422	1
ATMIN	-6.56	9	-1.35	0.0889	1628	0.983	0.911	16421	1
EXD3	-7.57	12	-1.35	0.0889	1629	0.983	0.911	16420	1
ZFYVE26	-7.57	12	-1.35	0.089	1630	0.983	0.911	16419	1
BCMO1	-6.55	9	-1.35	0.0891	1631	0.983	0.911	16418	1
BROX	-6.55	9	-1.35	0.0891	1632	0.983	0.911	16417	1
GNAL	-7.56	12	-1.35	0.0892	1633	0.983	0.911	16416	1
NQO2	-7.56	12	-1.34	0.0894	1634	0.983	0.911	16415	1
TGM2	-7.55	12	-1.34	0.0895	1635	0.983	0.91	16414	1
DPCD	-6.54	9	-1.34	0.0895	1636	0.983	0.91	16413	1
PDILT	-7.55	12	-1.34	0.0895	1637	0.983	0.91	16412	1
TERF2IP	-6.89	10	-1.34	0.0896	1638	0.983	0.91	16411	1
DGCR8	-7.22	11	-1.34	0.0898	1639	0.983	0.91	16410	1
TTC9	-7.54	12	-1.34	0.0898	1640	0.983	0.91	16409	1
MFSD4	-5.33	6	-1.34	0.0898	1641	0.983	0.91	16408	1
ZNF470	-7.54	12	-1.34	0.0898	1642	0.983	0.91	16407	1
SCAND3	-7.54	12	-1.34	0.0899	1643	0.983	0.91	16406	1
C16orf47	-7.54	12	-1.34	0.09	1644	0.983	0.91	16405	1
LEMD2	-5.33	6	-1.34	0.09	1645	0.983	0.91	16404	1
CUL1	-6.88	10	-1.34	0.0901	1646	0.983	0.91	16403	1
FERD3L	-7.53	12	-1.34	0.0901	1647	0.983	0.91	16402	1
KRT76	-6.88	10	-1.34	0.0901	1648	0.983	0.91	16401	1
DSC2	-7.53	12	-1.34	0.0901	1649	0.983	0.91	16400	1
INVS	-7.53	12	-1.34	0.0901	1650	0.983	0.91	16399	1
KLK4	-7.53	12	-1.34	0.0901	1651	0.983	0.91	16398	1
ASB1	-7.52	12	-1.34	0.0903	1652	0.983	0.91	16397	1
PAN3	-7.52	12	-1.34	0.0904	1653	0.983	0.91	16396	1
FAM163B	-7.52	12	-1.34	0.0904	1654	0.983	0.91	16395	1
ADH7	-7.52	12	-1.34	0.0904	1655	0.983	0.91	16394	1
PATL2	-7.52	12	-1.34	0.0904	1656	0.983	0.91	16393	1
ZG16	-7.52	12	-1.34	0.0905	1657	0.983	0.91	16392	1
OR7G2	-6.51	9	-1.34	0.0905	1658	0.983	0.909	16391	1
TLR3	-7.52	12	-1.34	0.0905	1659	0.983	0.909	16390	1
LILRA4	-7.52	12	-1.34	0.0905	1660	0.983	0.909	16389	1
SRR	-7.51	12	-1.34	0.0907	1661	0.983	0.909	16388	1
ATP1B2	-7.51	12	-1.34	0.0907	1662	0.983	0.909	16387	1
NRIP3	-6.86	10	-1.34	0.0908	1663	0.983	0.909	16386	1
GPD1L	-7.5	12	-1.33	0.0909	1664	0.983	0.909	16385	1
RWDD2B	-7.5	12	-1.33	0.091	1665	0.983	0.909	16384	1
SLBP	-6.85	10	-1.33	0.091	1666	0.983	0.909	16383	1
SKIDA1	-7.5	12	-1.33	0.0911	1667	0.983	0.909	16382	1
MTMR12	-7.5	12	-1.33	0.0911	1668	0.983	0.909	16381	1
CX3CL1	-7.5	12	-1.33	0.0911	1669	0.983	0.909	16380	1
TANGO6	-6.49	9	-1.33	0.0911	1670	0.983	0.909	16379	1
APOOL	-7.5	12	-1.33	0.0911	1671	0.983	0.909	16378	1
DPM1	-7.5	12	-1.33	0.0911	1672	0.983	0.909	16377	1
RFXAP	-7.5	12	-1.33	0.0912	1673	0.983	0.909	16376	1
FAM19A3	-7.5	12	-1.33	0.0912	1674	0.983	0.909	16375	1
C6orf62	-7.49	12	-1.33	0.0912	1675	0.983	0.909	16374	1
INSIG1	-7.49	12	-1.33	0.0913	1676	0.983	0.909	16373	1
ELP6	-7.49	12	-1.33	0.0913	1677	0.983	0.909	16372	1
IQCJ-SCHIP1	-7.48	12	-1.33	0.0916	1678	0.985	0.908	16371	1
ZNF14	-7.48	12	-1.33	0.0916	1679	0.985	0.908	16370	1
EQTN	-7.47	12	-1.33	0.0918	1680	0.985	0.908	16369	1
DNAJB4	-7.47	12	-1.33	0.0918	1681	0.985	0.908	16368	1
RWDD1	-7.47	12	-1.33	0.0918	1682	0.985	0.908	16367	1
UBR7	-7.47	12	-1.33	0.092	1683	0.986	0.908	16366	1
SERPINB9	-7.46	12	-1.33	0.0923	1684	0.988	0.908	16365	1
CHD1	-7.46	12	-1.33	0.0924	1685	0.988	0.908	16364	1
HIST3H3	-7.45	12	-1.33	0.0925	1686	0.988	0.908	16363	1
ZNF317	-6.45	9	-1.33	0.0926	1687	0.988	0.907	16362	1
PHOX2B	-6.8	10	-1.32	0.0926	1688	0.988	0.907	16361	1
C1orf68	-7.45	12	-1.32	0.0926	1689	0.988	0.907	16360	1
LMBRD2	-7.45	12	-1.32	0.0927	1690	0.988	0.907	16359	1
GTF2H1	-7.44	12	-1.32	0.0927	1691	0.988	0.907	16358	1
RAB11FIP2	-7.44	12	-1.32	0.0927	1692	0.988	0.907	16357	1
TMEM192	-6.45	9	-1.32	0.0927	1693	0.988	0.907	16356	1
RSRC2	-7.44	12	-1.32	0.0928	1694	0.988	0.907	16355	1
RANBP2	-7.44	12	-1.32	0.0928	1695	0.988	0.907	16354	1
MCIDAS	-6.44	9	-1.32	0.0929	1696	0.988	0.907	16353	1
ELAVL1	-7.43	12	-1.32	0.093	1697	0.988	0.907	16352	1
CYP2C8	-6.78	10	-1.32	0.093	1698	0.988	0.907	16351	1
FAM218A	-7.43	12	-1.32	0.0931	1699	0.988	0.907	16350	1
NGB	-7.43	12	-1.32	0.0931	1700	0.988	0.907	16349	1
SRP68	-7.43	12	-1.32	0.0931	1701	0.988	0.907	16348	1
GSDMC	-7.43	12	-1.32	0.0932	1702	0.988	0.907	16347	1
CSRP3	-7.42	12	-1.32	0.0933	1703	0.988	0.907	16346	1
NASP	-6.77	10	-1.32	0.0935	1704	0.988	0.906	16345	1
MYOM1	-7.41	12	-1.32	0.0936	1705	0.988	0.906	16344	1
CPT1B	-7.41	12	-1.32	0.0936	1706	0.988	0.906	16343	1
BGN	-6.77	10	-1.32	0.0936	1707	0.988	0.906	16342	1
KLK15	-7.41	12	-1.32	0.0937	1708	0.988	0.906	16341	1
BPI	-7.41	12	-1.32	0.0937	1709	0.988	0.906	16340	1
ZNF532	-7.41	12	-1.32	0.0937	1710	0.988	0.906	16339	1
SERPINB2	-7.41	12	-1.32	0.0937	1711	0.988	0.906	16338	1
COG7	-6.76	10	-1.32	0.0938	1712	0.988	0.906	16337	1
CAMKK1	-7.41	12	-1.32	0.0938	1713	0.988	0.906	16336	1
FBXO48	-7.4	12	-1.32	0.0939	1714	0.988	0.906	16335	1
HCN1	-7.4	12	-1.32	0.094	1715	0.988	0.906	16334	1
ATP6V1B2	-4.77	5	-1.32	0.0941	1716	0.988	0.906	16333	1
HAPLN3	-7.39	12	-1.31	0.0943	1717	0.988	0.906	16332	1
PEX16	-7.39	12	-1.31	0.0943	1718	0.988	0.906	16331	1
LRIT1	-7.38	12	-1.31	0.0945	1719	0.988	0.906	16330	1
NINJ2	-6.73	10	-1.31	0.0948	1720	0.988	0.905	16329	1
CNGB3	-7.37	12	-1.31	0.0949	1721	0.988	0.905	16328	1
TEAD2	-7.37	12	-1.31	0.095	1722	0.988	0.905	16327	1
PDE7A	-6.38	9	-1.31	0.095	1723	0.988	0.905	16326	1
CENPJ	-6.38	9	-1.31	0.0951	1724	0.988	0.905	16325	1
SLC35B2	-6.37	9	-1.31	0.0952	1725	0.988	0.905	16324	1
TMEM252	-6.37	9	-1.31	0.0953	1726	0.988	0.905	16323	1
BHLHE23	-7.36	12	-1.31	0.0953	1727	0.988	0.905	16322	1
ZNF699	-7.35	12	-1.31	0.0953	1728	0.988	0.905	16321	1
ZC3H12C	-7.35	12	-1.31	0.0954	1729	0.988	0.905	16320	1
WDR78	-7.35	12	-1.31	0.0955	1730	0.988	0.905	16319	1
EEF2K	-7.35	12	-1.31	0.0955	1731	0.988	0.905	16318	1
ARHGAP29	-6.71	10	-1.31	0.0956	1732	0.988	0.904	16317	1
DFNB59	-7.34	12	-1.31	0.0957	1733	0.988	0.904	16316	1
GPR65	-7.34	12	-1.31	0.0957	1734	0.988	0.904	16315	1
MTMR1	-7.34	12	-1.31	0.0958	1735	0.988	0.904	16314	1
NAGK	-7.34	12	-1.31	0.0958	1736	0.988	0.904	16313	1
KRT85	-7.34	12	-1.31	0.0958	1737	0.988	0.904	16312	1
ZP1	-5.99	8	-1.31	0.0958	1738	0.988	0.904	16311	1
GOLPH3	-7.33	12	-1.31	0.0959	1739	0.988	0.904	16310	1
CETN2	-7.33	12	-1.3	0.096	1740	0.988	0.904	16309	1
ICOSLG	-7.33	12	-1.3	0.0961	1741	0.988	0.904	16308	1
CHST10	-7.33	12	-1.3	0.0961	1742	0.988	0.904	16307	1
DBI	-7.33	12	-1.3	0.0961	1743	0.988	0.904	16306	1
TFDP2	-7.33	12	-1.3	0.0961	1744	0.988	0.904	16305	1
RADIL	-6.35	9	-1.3	0.0962	1745	0.988	0.904	16304	1
WDR63	-7.32	12	-1.3	0.0962	1746	0.988	0.904	16303	1
KLB	-7.01	11	-1.3	0.0963	1747	0.988	0.904	16302	1
SMAD2	-7.01	11	-1.3	0.0964	1748	0.988	0.904	16301	1
ANGEL1	-7.32	12	-1.3	0.0964	1749	0.988	0.904	16300	1
MPZL2	-7.32	12	-1.3	0.0965	1750	0.988	0.904	16299	1
LONRF2	-6.34	9	-1.3	0.0965	1751	0.988	0.904	16298	1
PDE3A	-7.31	12	-1.3	0.0966	1752	0.988	0.903	16297	1
MYOCD	-7.31	12	-1.3	0.0966	1753	0.988	0.903	16296	1
CYP11B1	-7.31	12	-1.3	0.0967	1754	0.988	0.903	16295	1
KPRP	-6.67	10	-1.3	0.0968	1755	0.988	0.903	16294	1
C22orf42	-7.31	12	-1.3	0.0968	1756	0.988	0.903	16293	1
TMEM63C	-7.31	12	-1.3	0.0968	1757	0.988	0.903	16292	1
SELP	-6.33	9	-1.3	0.0968	1758	0.988	0.903	16291	1
LACRT	-7.3	12	-1.3	0.0969	1759	0.988	0.903	16290	1
ASB6	-6.99	11	-1.3	0.0969	1760	0.988	0.903	16289	1
SMARCA2	-6.66	10	-1.3	0.0971	1761	0.988	0.903	16288	1
LMNB2	-7.3	12	-1.3	0.0971	1762	0.988	0.903	16287	1
KCNIP2	-7.3	12	-1.3	0.0971	1763	0.988	0.903	16286	1
TCTN3	-6.98	11	-1.3	0.0972	1764	0.988	0.903	16285	1
UBE2W	-7.29	12	-1.3	0.0972	1765	0.988	0.903	16284	1
SRSF9	-6.98	11	-1.3	0.0973	1766	0.988	0.903	16283	1
CNOT7	-6.65	10	-1.3	0.0973	1767	0.988	0.903	16282	1
SAMHD1	-6.31	9	-1.3	0.0974	1768	0.988	0.903	16281	1
SEZ6L	-7.29	12	-1.3	0.0974	1769	0.988	0.903	16280	1
HDLBP	-7.29	12	-1.3	0.0974	1770	0.988	0.903	16279	1
OR10V1	-7.28	12	-1.3	0.0975	1771	0.988	0.903	16278	1
WARS	-6.97	11	-1.3	0.0975	1772	0.988	0.902	16277	1
EFCAB4B	-7.28	12	-1.3	0.0975	1773	0.988	0.902	16276	1
CHPT1	-7.28	12	-1.3	0.0975	1774	0.988	0.902	16275	1
TBL1Y	-7.28	12	-1.3	0.0976	1775	0.988	0.902	16274	1
ATG3	-7.28	12	-1.3	0.0976	1776	0.988	0.902	16273	1
GSTM4	-7.28	12	-1.3	0.0976	1777	0.988	0.902	16272	1
ZC4H2	-7.28	12	-1.3	0.0976	1778	0.988	0.902	16271	1
FAM104A	-7.28	12	-1.29	0.0977	1779	0.988	0.902	16270	1
ANKUB1	-7.27	12	-1.29	0.0978	1780	0.988	0.902	16269	1
S100A16	-6.3	9	-1.29	0.0978	1781	0.988	0.902	16268	1
AIM2	-7.27	12	-1.29	0.0979	1782	0.988	0.902	16267	1
OR12D2	-7.27	12	-1.29	0.0979	1783	0.988	0.902	16266	1
CITED1	-7.27	12	-1.29	0.0979	1784	0.988	0.902	16265	1
TTLL10	-7.27	12	-1.29	0.098	1785	0.988	0.902	16264	1
FNDC3A	-7.27	12	-1.29	0.098	1786	0.988	0.902	16263	1
PRSS12	-7.27	12	-1.29	0.098	1787	0.988	0.902	16262	1
SLC9A9	-7.27	12	-1.29	0.0981	1788	0.988	0.902	16261	1
GPATCH3	-7.26	12	-1.29	0.0982	1789	0.988	0.902	16260	1
BCL2L14	-6.63	10	-1.29	0.0983	1790	0.988	0.902	16259	1
C21orf54	-6.29	9	-1.29	0.0983	1791	0.988	0.902	16258	1
PSME2	-7.26	12	-1.29	0.0984	1792	0.988	0.902	16257	1
KCNA10	-7.25	12	-1.29	0.0984	1793	0.988	0.902	16256	1
C9orf43	-7.25	12	-1.29	0.0984	1794	0.988	0.902	16255	1
PGF	-6.28	9	-1.29	0.0985	1795	0.988	0.902	16254	1
ZFR2	-7.24	12	-1.29	0.0988	1796	0.988	0.901	16253	1
TMEM95	-6.93	11	-1.29	0.0988	1797	0.988	0.901	16252	1
NECAB1	-7.24	12	-1.29	0.0989	1798	0.988	0.901	16251	1
IL4I1	-7.23	12	-1.29	0.099	1799	0.988	0.901	16250	1
DHPS	-5.11	6	-1.29	0.099	1800	0.988	0.901	16249	1
LANCL3	-7.23	12	-1.29	0.0991	1801	0.988	0.901	16248	1
C1orf147	-7.23	12	-1.29	0.0991	1802	0.988	0.901	16247	1
GSAP	-7.23	12	-1.29	0.0991	1803	0.988	0.901	16246	1
TIGD2	-7.23	12	-1.29	0.0991	1804	0.988	0.901	16245	1
ATAT1	-7.23	12	-1.29	0.0992	1805	0.988	0.901	16244	1
CDPF1	-7.23	12	-1.29	0.0992	1806	0.988	0.901	16243	1
ACER2	-7.23	12	-1.29	0.0992	1807	0.988	0.901	16242	1
ALPI	-7.22	12	-1.29	0.0993	1808	0.988	0.901	16241	1
RTP4	-7.22	12	-1.29	0.0993	1809	0.988	0.901	16240	1
CLRN3	-7.22	12	-1.28	0.0995	1810	0.988	0.901	16239	1
SLC2A8	-6.59	10	-1.28	0.0995	1811	0.988	0.9	16238	1
ATP13A5	-7.22	12	-1.28	0.0995	1812	0.988	0.9	16237	1
TREM2	-7.22	12	-1.28	0.0995	1813	0.988	0.9	16236	1
C3orf30	-6.25	9	-1.28	0.0996	1814	0.988	0.9	16235	1
PRL	-7.21	12	-1.28	0.0996	1815	0.988	0.9	16234	1
PLA2G4A	-5.89	8	-1.28	0.0996	1816	0.988	0.9	16233	1
CHRNB2	-7.21	12	-1.28	0.0997	1817	0.988	0.9	16232	1
TRO	-7.21	12	-1.28	0.0997	1818	0.988	0.9	16231	1
LRRC55	-6.24	9	-1.28	0.0998	1819	0.988	0.9	16230	1
PDE4C	-7.21	12	-1.28	0.0999	1820	0.988	0.9	16229	1
HTATSF1	-5.88	8	-1.28	0.0999	1821	0.988	0.9	16228	1
RAG1	-7.2	12	-1.28	0.1	1822	0.988	0.9	16227	1
MIP	-7.2	12	-1.28	0.1	1823	0.988	0.9	16226	1
CLN5	-7.2	12	-1.28	0.1	1824	0.988	0.9	16225	1
DVL3	-7.2	12	-1.28	0.1	1825	0.988	0.9	16224	1
FAM174B	-7.2	12	-1.28	0.1	1826	0.988	0.9	16223	1
SCN11A	-7.2	12	-1.28	0.1	1827	0.988	0.9	16222	1
SPDYC	-7.2	12	-1.28	0.1	1828	0.988	0.9	16221	1
MYRFL	-7.2	12	-1.28	0.1	1829	0.988	0.9	16220	1
C10orf120	-7.2	12	-1.28	0.1	1830	0.988	0.9	16219	1
PPM1L	-7.19	12	-1.28	0.1	1831	0.988	0.9	16218	1
PCNXL2	-7.19	12	-1.28	0.1	1832	0.988	0.9	16217	1
HELZ2	-6.88	11	-1.28	0.1	1833	0.988	0.9	16216	1
ANO7	-7.19	12	-1.28	0.1	1834	0.988	0.9	16215	1
HIF3A	-6.22	9	-1.28	0.1	1835	0.988	0.9	16214	1
THBS3	-7.18	12	-1.28	0.101	1836	0.988	0.899	16213	1
SLC25A24	-7.18	12	-1.28	0.101	1837	0.988	0.899	16212	1
C2orf48	-7.18	12	-1.28	0.101	1838	0.988	0.899	16211	1
YWHAG	-7.18	12	-1.28	0.101	1839	0.988	0.899	16210	1
COL20A1	-7.18	12	-1.28	0.101	1840	0.988	0.899	16209	1
HS3ST1	-7.18	12	-1.28	0.101	1841	0.988	0.899	16208	1
CYLD	-6.21	9	-1.28	0.101	1842	0.988	0.899	16207	1
OSBPL10	-7.17	12	-1.28	0.101	1843	0.988	0.899	16206	1
DUSP8	-6.86	11	-1.28	0.101	1844	0.988	0.899	16205	1
C1orf233	-6.21	9	-1.28	0.101	1845	0.988	0.899	16204	1
GLTSCR1	-7.17	12	-1.28	0.101	1846	0.989	0.899	16203	1
SLC7A3	-7.16	12	-1.27	0.101	1847	0.989	0.899	16202	1
DDX42	-7.16	12	-1.27	0.101	1848	0.989	0.899	16201	1
AEN	-7.16	12	-1.27	0.101	1849	0.989	0.899	16200	1
SH3RF1	-7.15	12	-1.27	0.102	1850	0.99	0.898	16199	1
CHMP3	-3.58	3	-1.27	0.102	1851	0.99	0.898	16198	1
FBN3	-7.14	12	-1.27	0.102	1852	0.992	0.898	16197	1
RPS18	-3.57	3	-1.27	0.102	1853	0.992	0.898	16196	1
RBM47	-7.14	12	-1.27	0.102	1854	0.992	0.898	16195	1
ANKRD33B	-7.14	12	-1.27	0.102	1855	0.992	0.898	16194	1
IL6	-7.14	12	-1.27	0.102	1856	0.992	0.898	16193	1
DUSP6	-7.13	12	-1.27	0.102	1857	0.992	0.898	16192	1
DMRTB1	-7.13	12	-1.27	0.102	1858	0.992	0.898	16191	1
TMEM38B	-7.13	12	-1.27	0.102	1859	0.992	0.898	16190	1
S100A11	-5.04	6	-1.27	0.102	1860	0.992	0.898	16189	1
C14orf1	-7.13	12	-1.27	0.102	1861	0.992	0.898	16188	1
CHTF8	-6.5	10	-1.27	0.102	1862	0.992	0.898	16187	1
PLRG1	-5.82	8	-1.27	0.102	1863	0.992	0.898	16186	1
C20orf196	-6.5	10	-1.27	0.103	1864	0.992	0.897	16185	1
KCTD3	-7.12	12	-1.27	0.103	1865	0.992	0.897	16184	1
EIF4A3	-4.11	4	-1.27	0.103	1866	0.992	0.897	16183	1
PAG1	-7.12	12	-1.27	0.103	1867	0.992	0.897	16182	1
TMEM185A	-7.11	12	-1.27	0.103	1868	0.992	0.897	16181	1
CDK2AP1	-7.11	12	-1.27	0.103	1869	0.992	0.897	16180	1
FCRL4	-7.11	12	-1.27	0.103	1870	0.992	0.897	16179	1
DAPK3	-7.11	12	-1.27	0.103	1871	0.992	0.897	16178	1
CRB3	-7.11	12	-1.26	0.103	1872	0.992	0.897	16177	1
HNRNPR	-6.49	10	-1.26	0.103	1873	0.992	0.897	16176	1
ADAM15	-6.49	10	-1.26	0.103	1874	0.992	0.897	16175	1
TESK1	-7.1	12	-1.26	0.103	1875	0.992	0.897	16174	1
KTI12	-7.09	12	-1.26	0.104	1876	0.992	0.896	16173	1
NSUN3	-7.09	12	-1.26	0.104	1877	0.992	0.896	16172	1
CDH17	-7.09	12	-1.26	0.104	1878	0.992	0.896	16171	1
SLC25A53	-7.09	12	-1.26	0.104	1879	0.992	0.896	16170	1
TMEM139	-7.09	12	-1.26	0.104	1880	0.992	0.896	16169	1
OR2G2	-7.09	12	-1.26	0.104	1881	0.992	0.896	16168	1
SARM1	-7.08	12	-1.26	0.104	1882	0.992	0.896	16167	1
WDR66	-7.08	12	-1.26	0.104	1883	0.992	0.896	16166	1
CCDC15	-7.08	12	-1.26	0.104	1884	0.992	0.896	16165	1
REL	-7.08	12	-1.26	0.104	1885	0.992	0.896	16164	1
SFN	-7.08	12	-1.26	0.104	1886	0.992	0.896	16163	1
TMEM11	-6.77	11	-1.26	0.104	1887	0.992	0.896	16162	1
KRT37	-7.07	12	-1.26	0.104	1888	0.992	0.896	16161	1
TCL1B	-7.07	12	-1.26	0.104	1889	0.992	0.896	16160	1
STEAP2	-7.07	12	-1.26	0.104	1890	0.992	0.896	16159	1
SFRP4	-7.07	12	-1.26	0.104	1891	0.992	0.896	16158	1
PDE8A	-7.06	12	-1.26	0.104	1892	0.992	0.896	16157	1
AMELY	-7.06	12	-1.26	0.104	1893	0.992	0.896	16156	1
RNF148	-6.76	11	-1.26	0.104	1894	0.992	0.896	16155	1
CCDC112	-7.06	12	-1.26	0.105	1895	0.992	0.895	16154	1
PRDM13	-7.05	12	-1.26	0.105	1896	0.992	0.895	16153	1
PLCB1	-7.05	12	-1.25	0.105	1897	0.992	0.895	16152	1
GOLGA7	-7.04	12	-1.25	0.105	1898	0.992	0.895	16151	1
MYH8	-7.04	12	-1.25	0.105	1899	0.992	0.895	16150	1
HMX3	-4.98	6	-1.25	0.105	1900	0.992	0.895	16149	1
RAB12	-6.1	9	-1.25	0.105	1901	0.992	0.895	16148	1
SLC38A6	-6.1	9	-1.25	0.105	1902	0.992	0.895	16147	1
COG5	-6.1	9	-1.25	0.105	1903	0.992	0.895	16146	1
ANXA6	-7.04	12	-1.25	0.105	1904	0.992	0.895	16145	1
ETV4	-7.04	12	-1.25	0.105	1905	0.992	0.895	16144	1
ARMCX3	-7.03	12	-1.25	0.105	1906	0.992	0.895	16143	1
PPP5C	-7.03	12	-1.25	0.105	1907	0.992	0.895	16142	1
ZNF485	-7.03	12	-1.25	0.106	1908	0.992	0.894	16141	1
RER1	-7.03	12	-1.25	0.106	1909	0.992	0.894	16140	1
DLD	-6.41	10	-1.25	0.106	1910	0.992	0.894	16139	1
PXDNL	-7.02	12	-1.25	0.106	1911	0.992	0.894	16138	1
KRTAP24-1	-7.02	12	-1.25	0.106	1912	0.992	0.894	16137	1
AGK	-7.02	12	-1.25	0.106	1913	0.992	0.894	16136	1
DACT3	-7.02	12	-1.25	0.106	1914	0.992	0.894	16135	1
SPO11	-6.08	9	-1.25	0.106	1915	0.992	0.894	16134	1
SSNA1	-7.02	12	-1.25	0.106	1916	0.992	0.894	16133	1
KLK1	-7.01	12	-1.25	0.106	1917	0.992	0.894	16132	1
NR3C2	-7.01	12	-1.25	0.106	1918	0.992	0.894	16131	1
RAG2	-7.01	12	-1.25	0.106	1919	0.992	0.894	16130	1
LBP	-7.01	12	-1.25	0.106	1920	0.992	0.894	16129	1
DFFB	-7.01	12	-1.25	0.106	1921	0.992	0.894	16128	1
CBLN4	-7.01	12	-1.25	0.106	1922	0.992	0.894	16127	1
HCN4	-7.01	12	-1.25	0.106	1923	0.992	0.894	16126	1
PRR9	-7	12	-1.25	0.106	1924	0.992	0.894	16125	1
PPOX	-6.06	9	-1.24	0.107	1925	0.992	0.893	16124	1
ITGB4	-6.99	12	-1.24	0.107	1926	0.992	0.893	16123	1
FASLG	-6.99	12	-1.24	0.107	1927	0.992	0.893	16122	1
CDK5R2	-6.99	12	-1.24	0.107	1928	0.992	0.893	16121	1
PTGIR	-6.69	11	-1.24	0.107	1929	0.992	0.893	16120	1
TMEM184C	-6.99	12	-1.24	0.107	1930	0.992	0.893	16119	1
GLRX	-6.98	12	-1.24	0.107	1931	0.992	0.893	16118	1
HSD17B3	-6.37	10	-1.24	0.107	1932	0.992	0.893	16117	1
TRIM14	-6.98	12	-1.24	0.107	1933	0.992	0.893	16116	1
ID1	-6.68	11	-1.24	0.107	1934	0.992	0.893	16115	1
BAZ1A	-6.98	12	-1.24	0.107	1935	0.992	0.893	16114	1
FEZF1	-6.37	10	-1.24	0.107	1936	0.992	0.893	16113	1
PTX4	-6.98	12	-1.24	0.107	1937	0.992	0.893	16112	1
PROKR2	-6.97	12	-1.24	0.107	1938	0.992	0.893	16111	1
POMGNT1	-6.97	12	-1.24	0.107	1939	0.992	0.893	16110	1
GJC1	-6.97	12	-1.24	0.107	1940	0.992	0.893	16109	1
HSF2	-6.97	12	-1.24	0.107	1941	0.992	0.893	16108	1
SMG9	-6.04	9	-1.24	0.107	1942	0.992	0.893	16107	1
EIF2A	-6.03	9	-1.24	0.108	1943	0.992	0.892	16106	1
C1orf106	-6.96	12	-1.24	0.108	1944	0.992	0.892	16105	1
FBXO30	-6.96	12	-1.24	0.108	1945	0.992	0.892	16104	1
SLC23A3	-6.66	11	-1.24	0.108	1946	0.992	0.892	16103	1
C11orf70	-6.96	12	-1.24	0.108	1947	0.992	0.892	16102	1
MAP2K5	-6.96	12	-1.24	0.108	1948	0.992	0.892	16101	1
ZYX	-6.95	12	-1.24	0.108	1949	0.992	0.892	16100	1
CDC25A	-6.35	10	-1.24	0.108	1950	0.992	0.892	16099	1
CCAR2	-5.68	8	-1.24	0.108	1951	0.992	0.892	16098	1
GCSAM	-6.95	12	-1.24	0.108	1952	0.992	0.892	16097	1
CHD3	-6.95	12	-1.24	0.108	1953	0.992	0.892	16096	1
LYPD3	-6.02	9	-1.24	0.108	1954	0.992	0.892	16095	1
PNRC2	-6.95	12	-1.24	0.108	1955	0.992	0.892	16094	1
MT2A	-3.47	3	-1.24	0.108	1956	0.992	0.892	16093	1
OTP	-6.94	12	-1.24	0.108	1957	0.992	0.892	16092	1
NRROS	-6.64	11	-1.23	0.108	1958	0.992	0.892	16091	1
RNF43	-6.94	12	-1.23	0.108	1959	0.992	0.892	16090	1
ADH1B	-6.94	12	-1.23	0.108	1960	0.992	0.892	16089	1
ING1	-6.64	11	-1.23	0.109	1961	0.992	0.891	16088	1
IDE	-6.01	9	-1.23	0.109	1962	0.992	0.891	16087	1
RNPS1	-6.01	9	-1.23	0.109	1963	0.992	0.891	16086	1
KCNK15	-6.64	11	-1.23	0.109	1964	0.992	0.891	16085	1
KLF8	-6	9	-1.23	0.109	1965	0.992	0.891	16084	1
TUBB6	-6.93	12	-1.23	0.109	1966	0.992	0.891	16083	1
B4GALT5	-6.93	12	-1.23	0.109	1967	0.992	0.891	16082	1
PLGRKT	-6.93	12	-1.23	0.109	1968	0.992	0.891	16081	1
TPT1	-6.32	10	-1.23	0.109	1969	0.992	0.891	16080	1
LYN	-6.92	12	-1.23	0.109	1970	0.992	0.891	16079	1
DPP7	-5.99	9	-1.23	0.109	1971	0.992	0.891	16078	1
NAGPA	-6.92	12	-1.23	0.109	1972	0.992	0.891	16077	1
EFCAB6	-6.32	10	-1.23	0.109	1973	0.992	0.891	16076	1
NAT9	-6.92	12	-1.23	0.109	1974	0.992	0.891	16075	1
GCAT	-6.92	12	-1.23	0.109	1975	0.992	0.891	16074	1
KCNK5	-6.91	12	-1.23	0.109	1976	0.992	0.891	16073	1
NAA11	-6.91	12	-1.23	0.109	1977	0.992	0.891	16072	1
RAB10	-6.91	12	-1.23	0.109	1978	0.992	0.891	16071	1
TMEM45A	-6.91	12	-1.23	0.109	1979	0.992	0.891	16070	1
FLG2	-6.9	12	-1.23	0.11	1980	0.992	0.89	16069	1
FAM19A2	-6.9	12	-1.23	0.11	1981	0.992	0.89	16068	1
GHSR	-6.9	12	-1.23	0.11	1982	0.992	0.89	16067	1
AIM1L	-6.61	11	-1.23	0.11	1983	0.992	0.89	16066	1
MRPS22	-5.27	7	-1.23	0.11	1984	0.992	0.89	16065	1
MIA3	-6.9	12	-1.23	0.11	1985	0.992	0.89	16064	1
PHYHD1	-6.9	12	-1.23	0.11	1986	0.992	0.89	16063	1
MRPL4	-5.63	8	-1.23	0.11	1987	0.992	0.89	16062	1
PTPN12	-6.9	12	-1.23	0.11	1988	0.992	0.89	16061	1
CMA1	-6.6	11	-1.23	0.11	1989	0.992	0.89	16060	1
TOX	-6.89	12	-1.23	0.11	1990	0.992	0.89	16059	1
RPL38	-5.63	8	-1.23	0.11	1991	0.992	0.89	16058	1
CCNI2	-6.6	11	-1.23	0.11	1992	0.992	0.89	16057	1
KLHL34	-6.89	12	-1.23	0.11	1993	0.992	0.89	16056	1
MRPL24	-5.26	7	-1.23	0.11	1994	0.992	0.89	16055	1
KCNH8	-6.89	12	-1.23	0.11	1995	0.992	0.89	16054	1
CBFA2T3	-6.28	10	-1.22	0.11	1996	0.992	0.89	16053	1
PWP2	-5.96	9	-1.22	0.11	1997	0.992	0.89	16052	1
SEC61G	-5.62	8	-1.22	0.11	1998	0.992	0.89	16051	1
UBE2J1	-6.88	12	-1.22	0.11	1999	0.992	0.89	16050	1
[truncated: 16,049 more rows]
